# Supplementary material for: Global reference mapping of human transcription factor footprints
Source: Nature. 2020 Jul 29;583(7818):729–36. doi: 10.1038/s41586-020-2528-x (PMC7410829; doi:10.1038/s41586-020-2528-x)
Supplement: Supplementary file 3 — | Overview and summary of DGF data Biosample metadata corresponding to all dataset utilized in this study. [file 41586_2020_2528_MOESM3_ESM.xlsx]

## Sheet: Supplementary Table 1
Supplementary Table 1
Column descriptions
Identifier: Unique dataset indentifier
Taxonomy_class: Indicates whether biosample is a dervied from a cultered line (Lines), primary cell (Primary), tissue (Adult or Fetal)
Taxonomy_system: General taxonomic grouping of biosample cell or tissue type
Description: Specific specification of biosample cell or tissue type
Individual_ID: Biosample donor ID (determined via genotyping with DNase I reads and computing pair-wise sample relatedness; see Methods)
SPOT: Signal portion of tags -- the fraction of total tags residing within DHS hotspots (see John et al., 2009 Nat. Genet.)
Total_reads: Total reads sequenced
Unique_reads: Total number of uniquely mappable reads passing filters
DCC_experiment_id: ENCODE DCC experiment accession
DCC_library_id: ENCODE DCC library accession
DCC_biosample_id: ENCODE DCC biosample accession
DCC_file_id_FDR_1%: ENCODE DCC file accession for FDR 1% footprints
Identifier	Taxonomy_class	Taxonomy_system	Description	Individual ID	SPOT	Total_reads	Unique_reads	DCC_experiment_id	DCC_library_id	DCC_biosample_id	DCC_file_id_FDR_1%
AG10803-DS12374	Primary	Connective	Abdominal skin Fibroblast	Z68	0.6904	369891377	220628368	ENCSR000EMB	ENCLB410ZZZ	ENCBS287ITL	ENCFF989WCF
AoAF-DS13513	Primary	Connective	Aortic Adventitial Fibroblasts	Z94	0.6395	393665970	317762220	ENCSR000EMC	ENCLB412ZZZ	ENCBS408ZNY	ENCFF587TUM
CD19+-DS17186	Primary	Hematopoietic	CD19+ B cells	Z8	0.5056	601010994	488593380	ENCSR381PXW	ENCLB800FZO	ENCBS469TSJ	ENCFF976ZIX
CD20+-DS18208	Primary	Hematopoietic	B cells	Z144	0.557	300895833	229005077	ENCSR000EMJ	ENCLB425ZZZ	ENCBS483ENC	ENCFF197KBO
GM06990-DS7748	Lines	Hematopoietic	Lymphoblastoid	Z73	0.6547	238189351	142211228	ENCSR000EMQ	ENCLB435ZZZ	ENCBS057ENC	ENCFF825VXW
GM12865-DS12436	Lines	Hematopoietic	Lymphoblastoid	Z129	0.6095	375878018	228842138	ENCSR000EMS	ENCLB438ZZZ	ENCBS209AAA	ENCFF272DNG
H7-hESC-DS11909	Lines	Embryonic	H7 embryonic stem	Z60	0.5892	401363495	236002103	ENCSR000EMZ	ENCLB449ZZZ	ENCBS293AAA	ENCFF171RXG
HA-h-DS15192	Primary	Nervous	Human Astrocytes - hippocampal	Z54	0.5503	463552126	273668585	ENCSR000ENA	ENCLB451ZZZ	ENCBS301AAA	ENCFF146EDJ
HA-sp-DS14790	Primary	Nervous	Human Astrocytes - spinal cord	Z99	0.5374	358733639	226433757	ENCSR000ENB	ENCLB453ZZZ	ENCBS302AAA	ENCFF250MOZ
HAEpiC-DS12663	Primary	Epithelial	Amniotic Epithelial	Z52	0.7121	347415753	264472957	ENCSR000END	ENCLB457ZZZ	ENCBS401ENC	ENCFF452GYP
HAP1_parental_cell_line-DS39509	Lines	Hematopoietic	haploid Parental - near-haploid cell line derived from the KBM-7 cell line	Z33	0.3311	472100238	244782085	ENCSR620QNS	ENCLB760TOD	ENCBS912MMS	ENCFF022LSH
HCF-DS12501	Primary	Connective	Cardiac Fibroblasts	Z147	0.6848	375266490	214063179	ENCSR000ENH	ENCLB465ZZZ	ENCBS392ENC	ENCFF921SFE
HCFaa-DS13480	Primary	Connective	Cardiac Fibroblasts - adult atrial	Z63	0.5919	448914235	326221623	ENCSR000ENI	ENCLB466ZZZ	ENCBS307AAA	ENCFF188NHN
HCM-DS12599	Lines	Cardiovascular	Cardiomyocytes	Z142	0.7134	348691463	212353015	ENCSR000ENJ	ENCLB469ZZZ	ENCBS072ENC	ENCFF193CFA
HCPEpiC-DS12447	Primary	Epithelial	Choroid Plexus Epithelial	Z69	0.7119	305511987	235479167	ENCSR000ENL	ENCLB472ZZZ	ENCBS395ENC	ENCFF018HOL
HEEpiC-DS12763	Primary	Epithelial	Esophageal Epithelial	Z132	0.5793	472469677	263764271	ENCSR000ENN	ENCLB476ZZZ	ENCBS405ENC	ENCFF150XRL
HFF_P5-DS15115	Lines	Connective	Human Foreskin Fibroblasts	Z89	0.5919	344017295	208902327	ENCSR000ENQ	ENCLB482ZZZ	ENCBS309AAA	ENCFF400PAR
HGF-DS11752	Primary	Connective	Gingival Fibroblasts	Z53	0.4064	471580718	350505116	ENCSR000ENS	ENCLB487ZZZ	ENCBS310AAA	ENCFF632FSO
HIPEpiC-DS12684	Primary	Epithelial	Iris Pigment Epithelial	Z128	0.5756	333832037	197173641	ENCSR000ENT	ENCLB488ZZZ	ENCBS397ENC	ENCFF833CBG
HMF-DS13368	Primary	Connective	Mammary Fibroblasts	Z55	0.7033	384696734	265334277	ENCSR000ENW	ENCLB495ZZZ	ENCBS399FWJ	ENCFF425PGF
HMVEC-LBl-DS13372	Primary	Cardiovascular	Lung Blood Microvascular Endothelial	Z120	0.5102	461587621	342791578	ENCSR000EOD	ENCLB508ZZZ	ENCBS318AAA	ENCFF008OKS
HMVEC-Lly-DS13185	Primary	Cardiovascular	Lung Lymphatic Microvascular Endothelial	Z72	0.6155	417841726	246113887	ENCSR000EOE	ENCLB510ZZZ	ENCBS319AAA	ENCFF976CUI
HMVEC-dBl_Ad-DS13337	Primary	Cardiovascular	Dermal Blood Microvascular Endothelial	Z58	0.6768	292823995	218206419	ENCSR000ENY	ENCLB499ZZZ	ENCBS313AAA	ENCFF568EIT
HMVEC-dBl_Neo-DS13242	Primary	Cardiovascular	Dermal Blood Microvascular Endothelial	Z74	0.5812	368114784	242859217	ENCSR000ENZ	ENCLB501ZZZ	ENCBS314AAA	ENCFF099XGA
HMVEC-dLy_Neo-DS13150	Primary	Cardiovascular	Dermal Lymphatic Microvascular Endothelial	Z103	0.5663	338875033	246700879	ENCSR000EOB	ENCLB505ZZZ	ENCBS316AAA	ENCFF139ZZS
HPAF-DS13411	Primary	Connective	Pulmonary Artery Fibroblasts	Z145	0.6521	320990135	216989978	ENCSR000EOH	ENCLB515ZZZ	ENCBS321AAA	ENCFF014QEC
HPF-DS13390	Primary	Connective	Pulmonary Fibroblasts	Z78	0.608	368365528	264422875	ENCSR000EOJ	ENCLB520ZZZ	ENCBS323AAA	ENCFF372DOY
HPdLF-DS13573	Primary	Connective	Periodontal Ligament Fibroblasts	Z133	0.6359	371416176	265110590	ENCSR000EOI	ENCLB518ZZZ	ENCBS322AAA	ENCFF035JLQ
HRCEpiC-DS10666	Primary	Renal	renal cortical epithelial (normal)	Z64	0.5711	284056343	214774884	ENCSR000EOK	ENCLB522ZZZ	ENCBS394ENC	ENCFF231VBO
HSMM-DS14426	Lines	Musculoskeletal	Human Skeletal Muscle Myoblasts	Z90	0.4691	877232525	170437559	ENCSR000EOO	ENCLB529ZZZ	ENCBS328AAA	ENCFF160DGA
HT1080-DS23472	Lines	Connective	Fibrosarcoma	Z136	0.4586	752358721	351693575	ENCSR000FDI	ENCLB332ZYZ	ENCBS513AAA	ENCFF321CDW
HUVEC-DS10060	Primary	Cardiovascular	umbilical vein endothelial	Z65	0.3856	531496081	341011356	ENCSR000EOQ	ENCLB533ZZZ	ENCBS112ENC	ENCFF955JST
HVMF-DS13981	Primary	Connective	Villous Mesenchymal Fibroblasts	Z59	0.6236	341994992	238364356	ENCSR000EOR	ENCLB536ZZZ	ENCBS332AAA	ENCFF945DHP
HeLa_S3-DS24790	Lines	Genitourinary	adherent human cervical adenocarcinoma	Z118	0.5728	388100284	276621736	ENCSR959ZXU	ENCLB257LLW	ENCBS229UDI	ENCFF524MEI
IMR90-DS13219	Lines	Connective	Fibroblasts	Z56	0.5106	309171904	224946526	ENCSR477RTP	ENCLB252NYQ	ENCBS048TNH	ENCFF381IPX
K562-DS15363	Lines	Hematopoietic	Erythroleukemia	Z21	0.4806	513980520	220766759	ENCSR000EOY	ENCLB253REF	ENCBS566SQN	ENCFF379NWL
K562-DS16924	Lines	Hematopoietic	Erythroleukemia	Z21	0.5003	474019894	223568351	ENCSR000EOT	ENCLB843GMH	ENCBS545WKJ	ENCFF919LCP
LHCN-M2-DS20548	Lines	Musculoskeletal	human skeletal myoblasts derived from satellite cells from the pectoralis major muscle	Z29	0.6815	384147091	205727552	ENCSR000EPE	ENCLB544ZZZ	ENCBS233AAA	ENCFF647MIA
LHCN-M2-DS20534	Lines	Musculoskeletal	human skeletal myoblasts derived from satellite cells from the pectoralis major muscle	Z29	0.5694	494797641	228696412	ENCSR000EPD	ENCLB541ZZZ	ENCBS869RCC	ENCFF457EHW
M059J-DS20493	Lines	Nervous	malignant glioblastoma; glioma	Z75	0.6662	494211315	360461389	ENCSR000EPG	ENCLB547ZZZ	ENCBS235AAA	ENCFF677HRB
MCF10a_ER_SRC-DS22985	Lines	Epithelial	Mammary epithelial cells	Z27	0.621	515336168	330852263	ENCSR752EPH	ENCLB997DNA	ENCBS417KGL	ENCFF867VXM
MCF10a_ER_SRC-DS22980	Lines	Epithelial	Mammary epithelial cells	Z27	0.5524	353853635	216898315	ENCSR385SZQ	ENCLB662JJO	ENCBS317EPD	ENCFF829CGZ
MCF10a_ER_SRC-DS22991	Lines	Epithelial	Mammary epithelial cells	Z27	0.4954	392484136	228205963	ENCSR789VGQ	ENCLB086WLE	ENCBS868SSJ	ENCFF160APV
Mesendoderm-DS19310	Lines	Embryonic	Mesendoderm	Z28	0.5022	388525618	236393491	ENCSR714DIF	ENCLB903DZR	ENCBS084NIJ	ENCFF310AEL
NB4-DS12543	Lines	Hematopoietic	Acute Promyelocytic Leukemia cell line	Z116	0.5855	404801445	278883382	ENCSR000EPL	ENCLB558ZZZ	ENCBS390ENC	ENCFF474TED
NHA-DS12800	Primary	Nervous	Astrocytes	Z42	0.5501	307812903	196377007	ENCSR000EPM	ENCLB559ZZZ	ENCBS021ENC	ENCFF425LVQ
NHDF-Ad-DS12863	Primary	Connective	Dermal Fibroblasts	Z122	0.8039	300516213	229806970	ENCSR000EPO	ENCLB564ZZZ	ENCBS338AAA	ENCFF189JTQ
NHDF-neo-DS11923	Primary	Connective	Dermal Fibroblasts	Z114	0.6756	482603639	317802640	ENCSR000EPP	ENCLB566ZZZ	ENCBS065ENC	ENCFF158QSJ
NHLF-DS12829	Primary	Connective	Lung Fibroblasts	Z42	0.6922	454391713	271878007	ENCSR000EPR	ENCLB569ZZZ	ENCBS340AAA	ENCFF782LQX
Psoas_muscle-DS20325	Adult	Musculoskeletal	Psoas_Muscle	Z134	0.4025	400987080	292728883	ENCSR426TPQ	ENCLB872RLQ	ENCBS008QPC	ENCFF420NTO
RPMI.7951-DS20909	Lines	Integumentary	malignant melanoma, adherent, epithelial-like, grows as monolayer	Z71	0.6624	445855949	286855049	ENCSR000EPV	ENCLB578ZZZ	ENCBS262AAA	ENCFF417GUV
SAEC-DS10518	Primary	Respiratory	Small airway epithelial	Z137	0.5588	296719796	220164309	ENCSR000EPX	ENCLB582ZZZ	ENCBS417ENC	ENCFF037XIF
SK-N-DZ-DS21405	Lines	Nervous	Human Neuroblastoma from Bone Marrow	Z41	0.4308	302314657	235685946	ENCSR000FJL	ENCLB339ZYZ	ENCBS520AAA	ENCFF539VQU
SK-N-DZ-DS21387	Lines	Nervous	Human Neuroblastoma from Bone Marrow	Z41	0.3159	402995512	280713976	ENCSR946MVP	ENCLB799DVF	ENCBS439FDS	ENCFF973XVU
SkNSH-DS8482	Lines	Nervous	Neuroblastoma _Treated with retinoic acid (RA)	Z66	0.6613	217691024	155271872	ENCSR000EPZ	ENCLB586ZZZ	ENCBS404ENC	ENCFF744BJC
Skin_fibroblast-DS18224	Lines	Connective	Skin_Fibroblasts	Z13	0.681	450983485	344935593	ENCSR153LHP	ENCLB362DSC	ENCBS955MUX	ENCFF255XSV
Skin_keratinocyte-DS18692	Lines	Integumentary	Skin_Keratinocytes	Z13	0.5383	283158342	174628792	ENCSR035RVH	ENCLB715HKH	ENCBS293IRA	ENCFF224VPK
Skin_melanocyte-DS18590	Lines	Integumentary	Skin_Melanocytes	Z13	0.5346	253431752	192829304	ENCSR434OBM	ENCLB008CKM	ENCBS425NOG	ENCFF622NGE
Small_Bowel_Mucosa-DS20770	Adult	Digestive	Small bowel mucosa	Z143	0.4439	346662495	255322223	ENCSR931UQB	ENCLB776CXK	ENCBS853LFM	ENCFF081EVO
T-47D-DS19794	Lines	Integumentary	human epithelial cell line derived from an mammary ductal carcinoma	Z146	0.5517	574929823	247558713	ENCSR000EQB	ENCLB590ZZZ	ENCBS440ENC	ENCFF997CYK
TH1-DS18015	Primary	Hematopoietic	T1 helper cells	Z30	0.4338	323086618	259940087	ENCSR000EQD	ENCLB594ZZZ	ENCBS363AAA	ENCFF405WYZ
TH2-DS17597	Primary	Hematopoietic	T2 helper cells	Z26	0.7588	551574829	398433350	ENCSR000EQI	ENCLB601ZZZ	ENCBS153AAA	ENCFF501CKS
fBrain-DS24872	Fetal	Nervous	Brain	Z19	0.5254	429392128	283688518	ENCSR475VQD	ENCLB188MGU	ENCBS489VFT	ENCFF283PBL
fBrain-DS23849	Fetal	Nervous	fBrain	Z14	0.4606	360032674	244724009	ENCSR507GFJ	ENCLB659FTZ	ENCBS694XIX	ENCFF242DLH
fBrain-DS23813	Fetal	Nervous	fBrain	Z16	0.6087	309666767	177449043	ENCSR595CSH	ENCLB743EFP	ENCBS539WGT	ENCFF231EED
fBrain-DS11872	Fetal	Nervous	Brain	Z83	0.6791	247674296	196702339	ENCSR649KBB	ENCLB217VMW	ENCBS640AFZ	ENCFF969LZW
fBrain-DS24775	Fetal	Nervous	Brain	Z76	0.5355	402149970	282048424	ENCSR595CSH	ENCLB908OXL	ENCBS852UJL	ENCFF972VDF
fHeart-DS12531	Fetal	Cardiovascular	Heart	Z123	0.5311	328340544	255377697	ENCSR911LTI	ENCLB224ZRL	ENCBS114OIZ	ENCFF269HSR
fHeart-DS24799	Fetal	Cardiovascular	Heart	Z5	0.3883	422834496	264249215	ENCSR664PKM	ENCLB417ZPE	ENCBS953MIB	ENCFF886VXK
fHeart-DS24731	Fetal	Cardiovascular	Heart	Z7	0.4488	415217206	318381910	ENCSR705CNJ	ENCLB142FRE	ENCBS619VKQ	ENCFF045GEM
fHeart-DS23853	Fetal	Cardiovascular	fHeart	Z14	0.4333	378306288	284904030	ENCSR804RSI	ENCLB423WYN	ENCBS913ULP	ENCFF342OZY
fHeart-DS37473	Fetal	Cardiovascular	Heart	Z84	0.4086	361598630	214313261	ENCSR749BWV	ENCLB491BID	ENCBS320XNN	ENCFF941JWS
fHeart-DS24812	Fetal	Cardiovascular	Heart	Z19	0.3498	693088294	445193602	ENCSR664PKM	ENCLB434QXK	ENCBS910QFW	ENCFF769YTE
fIntestine_Sm-DS17317	Fetal	Digestive	Intestine_Sm	Z36	0.4046	386416681	308992620	ENCSR945RWN	ENCLB449ATC	ENCBS918JWZ	ENCFF245SPU
fKidney-DS24709	Fetal	Renal	Kidney	Z9	0.4894	642919724	460341582	ENCSR097BWW	ENCLB896SWH	ENCBS191BKL	ENCFF420EHY
fKidney-DS24714	Fetal	Renal	Kidney	Z7	0.6598	227584822	200426320	ENCSR873ANE	ENCLB704GMQ	ENCBS384TUR	ENCFF676ELO
fKidney-DS24801	Fetal	Renal	Kidney	Z5	0.4834	262184764	220882330	ENCSR873ANE	ENCLB759USM	ENCBS669IAZ	ENCFF966TXF
fKidney-DS24814	Fetal	Renal	Kidney	Z39	0.6037	270778316	237057936	ENCSR792ZXA	ENCLB049MNH	ENCBS133SJG	ENCFF409EPP
fKidney-DS23873	Fetal	Renal	fKidney	Z14	0.4463	284652780	221478522	ENCSR066WZJ	ENCLB334GBK	ENCBS444KCH	ENCFF160NNC
fKidney-DS20786	Fetal	Renal	fKidney	Z138	0.5242	351745561	270238818	ENCSR774RCO	ENCLB758OYY	ENCBS034ZQP	ENCFF329NRC
fKidney-DS23388	Fetal	Renal	fKidney	Z139	0.4831	325928124	268917750	ENCSR792ZXA	ENCLB005SRL	ENCBS536DBJ	ENCFF344YTD
fKidney_Right-DS21924	Fetal	Renal	fKidney	Z140	0.4601	230363006	204902754	ENCSR768OLL	ENCLB500XLJ	ENCBS816VUN	ENCFF495UMT
fLung-DS24726	Fetal	Respiratory	Lung	Z7	0.5093	433014996	342560756	ENCSR582IPV	ENCLB437CCS	ENCBS511SOC	ENCFF290GAV
fLung-DS24806	Fetal	Respiratory	Lung	Z5	0.5842	299443530	257651248	ENCSR141IUS	ENCLB594BSZ	ENCBS693GFV	ENCFF051JVG
fLung-DS23983	Fetal	Respiratory	fLung	Z14	0.637	281486744	226847848	ENCSR582IPV	ENCLB099YIO	ENCBS964WZC	ENCFF107ZBI
fLung-DS14724	Fetal	Respiratory	Lung	Z111	0.6404	318544188	265366516	ENCSR141VGA	ENCLB552RTF	ENCBS191SRJ	ENCFF702SOC
fMuscle_back-DS17767	Fetal	Musculoskeletal	Muscle_back	Z61	0.5008	452702314	346759193	ENCSR317SIH	ENCLB752ROB	ENCBS384LIR	ENCFF488ZHD
fMuscle_leg-DS20239	Fetal	Musculoskeletal	Muscle_leg	Z12	0.5621	448868250	318693709	ENCSR272RQX	ENCLB190ERN	ENCBS697VMI	ENCFF148QOP
fMuscle_trunk-DS20242	Fetal	Musculoskeletal	Muscle_trunk	Z12	0.4861	465330424	351296989	ENCSR440FZS	ENCLB918UUN	ENCBS390NDG	ENCFF498WUF
fPlacenta-DS38790	Fetal	Fetal_Life_Support	Placenta	Z37	0.3154	480652914	298470401	ENCSR499IFY	ENCLB356SYJ	ENCBS138QHR	ENCFF006YNP
fPlacenta-DS20346	Fetal	Fetal_Life_Support	Placenta	Z12	0.4404	651450101	527283459	ENCSR035QHH	ENCLB392DHN	ENCBS122HFH	ENCFF576OIR
fPlacenta-DS37386	Fetal	Fetal_Life_Support	placenta	Z130	0.3417	253147238	202554216	ENCSR552RKI	ENCLB423VBC	ENCBS565KNL	ENCFF996BCS
fPlacenta-DS37716	Fetal	Fetal_Life_Support	Placenta	Z62	0.3845	320059742	198902377	ENCSR552XJI	ENCLB711ZZZ	ENCBS723HLT	ENCFF013NGD
fPlacenta-DS39148	Fetal	Fetal_Life_Support	Placenta	Z141	0.4968	276821734	228505709	ENCSR499IFY	ENCLB522QPG	ENCBS428ZCZ	ENCFF653ZGO
fSkin_Fibroblast-DS19174	Fetal	Connective	Skin_fibro_back	Z81	0.6664	361933930	235283556	ENCSR184LMY	ENCLB186EVC	ENCBS336CDQ	ENCFF626CTG
fSkin_Fibroblast-DS19745	Fetal	Connective	Skin_fibro_bicep_R	Z15	0.6919	494203506	281037981	ENCSR383BLX	ENCLB034EFP	ENCBS318GXE	ENCFF227VJI
fSkin_Fibroblast-DS19449	Fetal	Connective	Skin_fibro_scalp	Z15	0.6911	396693784	258952374	ENCSR770DEN	ENCLB972ZRN	ENCBS180EDA	ENCFF528XLP
fSkin_Fibroblast-DS19706	Fetal	Connective	Skin_fibro_upper_back	Z15	0.6791	398012118	233796044	ENCSR325LYJ	ENCLB041IUQ	ENCBS696WUI	ENCFF159RDU
fSkin_Fibroblast-DS19943	Fetal	Connective	Skin_fibro_leg_R_quad	Z15	0.5687	359809551	244107267	ENCSR217RVH	ENCLB060NCB	ENCBS814ABX	ENCFF762URO
fSkin_Fibroblast-DS19561	Fetal	Connective	Skin_fibro_abdomen	Z15	0.6034	383312934	249973409	ENCSR622TWS	ENCLB616NHI	ENCBS599YIE	ENCFF657XWR
fSpinal_cord-DS20351	Fetal	Nervous	Spinal_cord	Z12	0.3979	454022830	361949088	ENCSR678PDD	ENCLB612QRA	ENCBS419ZMB	ENCFF475AVW
fSpinal_cord-DS24833	Fetal	Nervous	Spinal Cord	Z9	0.3975	900390478	543578258	ENCSR910OQF	ENCLB216GJK	ENCBS665NIQ	ENCFF160VXY
fStomach-DS17878	Fetal	Digestive	Stomach	Z77	0.4972	458030172	331057527	ENCSR208DMX	ENCLB162BKZ	ENCBS291NHF	ENCFF774GPX
fStomach-DS24733	Fetal	Digestive	Stomach	Z7	0.3111	432800774	352357483	ENCSR095GWE	ENCLB248TKA	ENCBS521MUU	ENCFF101MGL
fThymus-DS20341	Fetal	Hematopoietic	Thymus	Z12	0.3633	332515071	212814456	ENCSR342NCX	ENCLB648MFT	ENCBS500WIH	ENCFF022OEU
h.786-O-DS27192	Lines	Renal	Renal cell adenocarcinoma	Z43	0.32	291466468	213317700	ENCSR037PGI	ENCLB369SCD	ENCBS413VCR	ENCFF996PIA
h.786-O-DS37199	Lines	Renal	Renal cell adenocarcinoma	Z43	0.3762	790334980	357339551	ENCSR037PGI	ENCLB620NUI	ENCBS807WMR	ENCFF944JNZ
h.A172-DS24744	Lines	Nervous	human adherent Glioblastoma	Z47	0.4134	582072934	201925478	ENCSR932KWJ	ENCLB693NHX	ENCBS874LTK	ENCFF212PEI
h.A549-DS14289	Lines	Respiratory	Human lung carcinoma derived epithelial cell line	Z57	0.5417	482651537	219975292	ENCSR000ELW	ENCLB401ZZZ	ENCBS163AAA	ENCFF329HNS
h.A673-DS27751	Lines	Musculoskeletal	Ewing's Sarcoma	Z44	0.3671	223546938	143565080	ENCSR346JWH	ENCLB408KJJ	ENCBS304EKV	ENCFF456OCZ
h.A673-DS27667	Lines	Musculoskeletal	Ewing's Sarcoma	Z44	0.3804	518652144	273167042	ENCSR346JWH	ENCLB729MKU	ENCBS790NPQ	ENCFF928ONH
h.ACHN-DS24547	Lines	Renal	Human adherent renal cell adenocarcinoma	Z24	0.4666	496521525	259059806	ENCSR257BGZ	ENCLB078PAT	ENCBS569UYK	ENCFF071DRS
h.ACHN-DS24471	Lines	Renal	Human adherent renal cell adenocarcinoma	Z24	0.4305	535893086	223998786	ENCSR257BGZ	ENCLB237XJJ	ENCBS897ZFQ	ENCFF359USU
h.AL-DS26410	Primary	Integumentary	Adipocytes derived from AF-MSC cells	Z135	0.557	468146180	298345379	ENCSR405TXU	ENCLB718CYF	ENCBS311PRF	ENCFF849DFP
h.Bipolar_neuron-DS26986	Lines	Nervous	Derived from iPSC	Z3	0.355	396246224	294633999	ENCSR626RVD	ENCLB133NKD	ENCBS374AAA	ENCFF638LCI
h.Bipolar_neuron-DS26980	Lines	Nervous	Derived from iPSC	Z3	0.4196	326197738	212640687	ENCSR626RVD	ENCLB727RXR	ENCBS369AAA	ENCFF969WNP
h.CD1-DS31642	Primary	Hematopoietic	Dendritic cells	Z67	0.4651	478362718	350210297	ENCSR373BIX	ENCLB334ICF	ENCBS450MZJ	ENCFF535OZI
h.CD14+-DS17215	Primary	Hematopoietic	CD14+ monocytes	Z8	0.5666	486291401	383544004	ENCSR452DCM	ENCLB665NTX	ENCBS945EIT	ENCFF312YRU
h.CD3+-DS17198	Primary	Hematopoietic	CD3+ T cells	Z8	0.596	355319928	247123879	ENCSR628IRM	ENCLB855KQP	ENCBS980PVB	ENCFF092QIY
h.CD34+-DS12274	Primary	Hematopoietic	CD 34+ Hematopoietic progenitor cells	Z124	0.658	287605852	209964934	ENCSR191EII	ENCLB262HGC	ENCBS912YBQ	ENCFF780KEC
h.CD34+-DS24222	Primary	Hematopoietic	CD34 + day 17 differentiation	Z1	0.3269	383646718	283281690	ENCSR362JSZ	ENCLB749ALB	ENCBS335BSM	ENCFF782QVO
h.CD34+-DS24074	Primary	Hematopoietic	CD34 + day 4 differentiation	Z1	0.481	405646572	302925723	ENCSR148VUP	ENCLB200PCY	ENCBS924ALK	ENCFF087LPE
h.CD34+-DS25730	Primary	Hematopoietic	CD34+ T6, Day 6 differentiation	Z1	0.518	516953080	336385599	ENCSR564JUY	ENCLB947LFF	ENCBS986SUJ	ENCFF435UXJ
h.CD34+-DS25729	Primary	Hematopoietic	CD34+ T6, Day 6 differentiation	Z1	0.5853	269679008	149005313	ENCSR564JUY	ENCLB809BBZ	ENCBS200EQQ	ENCFF684BFM
h.CD34+-DS25769	Primary	Hematopoietic	CD34+ T8, Day 8 differentiation	Z1	0.5083	435050418	276470527	ENCSR845CFB	ENCLB658VAX	ENCBS418LVC	ENCFF372SDQ
h.CD34+-DS25687	Primary	Hematopoietic	CD34+ T4, Day 4 differentiation	Z1	0.5818	467261290	352107080	ENCSR148VUP	ENCLB809AHE	ENCBS721DUI	ENCFF128AYT
h.CD34+-DS25969	Primary	Hematopoietic	CD34+ T18, Day 18 differentiation	Z1	0.4162	465125990	267815939	ENCSR493IAY	ENCLB573JSZ	ENCBS303WCA	ENCFF499IKI
h.CD34+-DS24094	Primary	Hematopoietic	CD34 + day 8 differentiation	Z1	0.5133	667588796	379957314	ENCSR845CFB	ENCLB806PSJ	ENCBS575XLE	ENCFF095VZI
h.CD34+-DS12734	Primary	Hematopoietic	CD 34+ Hematopoietic progenitor cells	Z79	0.7261	466520667	325467181	ENCSR468ZXN	ENCLB860SDJ	ENCBS121LTF	ENCFF761WZU
h.CD34+-DS26444	Primary	Hematopoietic	CD34+ T0, Day 0 control	Z1	0.3901	293816306	223515270	ENCSR098PTC	ENCLB185ALN	ENCBS107WLD	ENCFF086KPX
h.CD34+-DS24044	Primary	Hematopoietic	CD34 + time 0 control	Z1	0.5017	453851753	244382731	ENCSR098PTC	ENCLB162HJG	ENCBS736SRW	ENCFF606SYH
h.CD34+-DS24190	Primary	Hematopoietic	CD34 + day 15 differentiation	Z1	0.347	213984440	151109580	ENCSR937UWI	ENCLB032SYF	ENCBS854FBC	ENCFF347WDX
h.CD4+-DS17212	Primary	Hematopoietic	CD4+ T cells	Z8	0.631	543868495	400546980	ENCSR683QJJ	ENCLB270QXD	ENCBS424MFE	ENCFF481EOC
h.CD4+-DS17881	Primary	Hematopoietic	CD4	Z18	0.63	821450050	575047367	ENCSR167JFX	ENCLB175IVE	ENCBS473JVM	ENCFF586BAE
h.CD56+-DS17189	Primary	Hematopoietic	CD56+ cells	Z8	0.5829	812909023	574145888	ENCSR704HNG	ENCLB968GLJ	ENCBS439LTB	ENCFF016FDN
h.CD8+-DS17885	Primary	Hematopoietic	CD8	Z18	0.6713	645618154	469081593	ENCSR316UDN	ENCLB305XZE	ENCBS714KQF	ENCFF507DGZ
h.CD8+-DS17203	Primary	Hematopoietic	CD8+ T cells	Z8	0.7519	776670400	555547781	ENCSR020LUD	ENCLB798GQN	ENCBS312SQY	ENCFF081ILB
h.CEC-DS34574	Lines	Digestive	human colon epithelial cells	Z35	0.4822	405531602	245499492	ENCSR038XTK	ENCLB374SOK	ENCBS573VIG	ENCFF054LDY
h.CEC-DS37513	Lines	Digestive	human colon epithelial cells	Z35	0.5373	543039114	251732088	ENCSR038XTK	ENCLB093AAI	ENCBS654NDM	ENCFF272VKE
h.Caki-2-DS24211	Lines	Renal	Adherent kidney Carcinoma, clear cell	Z131	0.6	401434376	220361698	ENCSR515EWI	ENCLB384WEU	ENCBS768KGZ	ENCFF380DLN
h.DE-DS55923	Lines	Embryonic	Definitive Endoderm #2., differentiated from H9 ESC	Z2	0.479	569316312	454088909	ENCSR166KPV	ENCLB393NTX	ENCBS088TSK	ENCFF517GMP
h.DE-DS39603	Lines	Embryonic	Definitive Endoderm #2., differentiated from H9 ESC	Z2	0.4287	296112954	233374139	ENCSR166KPV	ENCLB833UTO	ENCBS835CLB	ENCFF430AKF
h.Daoy-DS24567	Lines	Nervous	Medulloblastoma, desmoplastic cerebellar	Z80	0.6041	353635605	271831577	ENCSR346IHH	ENCLB821FPA	ENCBS055ILX	ENCFF420SSP
h.EH-DS23559	Lines	Connective	Adherent BJ-hTert cell line	Z23	0.8017	822884005	540609778	ENCSR548MMD	ENCLB721PER	ENCBS070WLP	ENCFF950OJA
h.EL-DS23825	Lines	Connective	Adherent BJ-like cell line	Z23	0.5669	428910799	313391132	ENCSR691MQJ	ENCLB267LQU	ENCBS910LXL	ENCFF026UOI
h.ELR-DS26313	Lines	Connective	BJ-htert - T antigens and an oncogenic derivative of RasV12	Z23	0.6486	536560000	346595685	ENCSR240TPI	ENCLB894JER	ENCBS935PZD	ENCFF207AER
h.ESC-DS23373	Lines	Embryonic	h.ESC ELF-1	Z82	0.5556	391960100	257605022	ENCSR678ILN	ENCLB083SLH	ENCBS467EKW	ENCFF238YSI
h.ESC.H9-DS55945	Lines	Embryonic	H9 embryonic stem cells	Z2	0.4247	428419602	263902670	ENCSR275ICP	ENCLB079RKK	ENCBS113LZP	ENCFF583SDG
h.ESC.H9-DS39598	Lines	Embryonic	H9 embryonic stem cells	Z2	0.4038	309369106	243861303	ENCSR275ICP	ENCLB476DLP	ENCBS485PGF	ENCFF688ZTR
h.FUCCI.cells-DS34890	Lines	Embryonic	FUCCI AzH.G2M FUCCI cells (cell cycle) H9 derived	Z2	0.3471	390199056	261395135	ENCSR943SYS	ENCLB458DKR	ENCBS417MAQ	ENCFF689BUL
h.FUCCI.cells-DS34872	Lines	Embryonic	FUCCI cells DN.early G1 FUCC (cell cycle) H9 derived	Z2	0.3167	330816628	212469826	ENCSR754LIN	ENCLB139ECN	ENCBS140HIH	ENCFF177IDF
h.Fibroblast-DS26347	Lines	Connective	PGP1_fibroblast	Z3	0.7392	242162230	151874804	ENCSR217TAW	ENCLB358EUZ	ENCBS372AAA	ENCFF488KRX
h.Fibroblast-DS26113	Lines	Connective	PGP1_fibroblast	Z3	0.7377	694427902	405550008	ENCSR217TAW	ENCLB544CVI	ENCBS367AAA	ENCFF449HVN
h.G-401-DS24147	Lines	Renal	Adharent human kidney rhabdoid tumor	Z96	0.3943	490469950	204771233	ENCSR269SIA	ENCLB760QMB	ENCBS659PBH	ENCFF787WHM
h.H1.polyMSC-DS21042	Lines	Connective	h.H1.polyMSC	Z28	0.5654	474439238	335607327	ENCSR731QLJ	ENCLB073XYQ	ENCBS725VAK	ENCFF738QHE
h.HT29-DS25113	Lines	Digestive	colorectal adenocarcinoma	Z6	0.4337	419424956	278927678	ENCSR814KRX	ENCLB540APO	ENCBS668UDT	ENCFF238QVX
h.HT29-DS34646	Lines	Digestive	colorectal adenocarcinoma	Z6	0.3818	384553446	221855301	ENCSR814KRX	ENCLB903LVF	ENCBS836FPI	ENCFF484FWP
h.HT29-DS25119	Lines	Digestive	colorectal adenocarcinoma	Z6	0.5981	519287488	285590463	ENCSR814KRX	ENCLB387UAW	ENCBS914HXH	ENCFF416WXS
h.HT29-DS38587	Lines	Digestive	colorectal adenocarcinoma	Z6	0.4647	368512380	237606319	ENCSR814KRX	ENCLB728WAE	ENCBS814TLB	ENCFF907ZRM
h.HepG2-DS7764	Lines	Hepatic	hepatocellular carcinoma	Z17	0.5621	248320583	138377931	ENCSR000ENP	ENCLB480ZZZ	ENCBS114ENC	ENCFF402IOI
h.HepG2-DS24838	Lines	Hepatic	hepatocellular carcinoma	Z17	0.3864	1195642356	438025107	ENCSR149XIL	ENCLB029COU	ENCBS800QIW	ENCFF894KRB
h.IPS-DS15153	Lines	Embryonic	Induced pluripotent stem cells	Z92	0.3749	435568776	271317933	ENCSR383SNM	ENCLB521KWF	ENCBS087RTK	ENCFF546CDY
h.ISL1-DS55938	Lines	Endocrine	Islet positve cells, mesoderm lineage, differentiated from H9 ESC	Z2	0.4187	553381982	396261723	ENCSR224FOA	ENCLB178HHW	ENCBS928AKR	ENCFF714ZLZ
h.K562-DS52908	Lines	Hematopoietic	Erythroleukemia	Z21	0.5817	486118922	333666945	ENCSR921NMD	ENCLB096YUZ	ENCBS474HJS	ENCFF294RNJ
h.KBM-7-DS23530	Lines	Hematopoietic	Clone P00174E07 (Haplogen)	Z34	0.5244	250467026	201266874	ENCSR426IEA	ENCLB182IDD	ENCBS815EDC	ENCFF761SAQ
h.Karpas-422-DS27648	Lines	Hematopoietic	B cell non-hodgkin lymphoma	Z31	0.4322	322480026	214659045	ENCSR019JDO	ENCLB246IPC	ENCBS992KXS	ENCFF042SVL
h.Karpas-422-DS27641	Lines	Hematopoietic	B cell non-hodgkin lymphoma	Z31	0.4581	642711712	452970285	ENCSR019JDO	ENCLB613MEH	ENCBS530UDH	ENCFF080YWI
h.L1-S8-DS25067	Lines	Embryonic	Human fully reprogrammed iPS cell line derived from hematopoietic cell	Z125	0.3228	525407666	317718511	ENCSR314EZY	ENCLB417RNB	ENCBS259CUZ	ENCFF957ILD
h.LoVo-DS34628	Lines	Digestive	metastatic tumour in the left supraclavicular region with adenocarcinoma of the colon	Z95	0.3608	303846530	220312216	ENCSR503BEM	ENCLB644CCC	ENCBS024NHD	ENCFF874PWR
h.MG_63-DS24640	Lines	Musculoskeletal	Human adherent Osteosarcoma	Z70	0.5877	473857993	251902252	ENCSR083STA	ENCLB952FTO	ENCBS091SUW	ENCFF168AWE
h.NAMALWA-DS22823	Lines	Hematopoietic	Burkitts Lymphoma	Z40	0.4273	558334877	421625227	ENCSR301OGM	ENCLB655XKR	ENCBS566UPJ	ENCFF055YLW
h.NAMALWA-DS22816	Lines	Hematopoietic	Burkitts Lymphoma	Z40	0.3984	522071061	397473182	ENCSR662HMO	ENCLB214IOO	ENCBS105ISO	ENCFF982TAI
h.NCI-H226-DS21975	Lines	Epithelial	Lung mesothelioma (metastatic squamous cell carcinoma) epithelial cancer	Z45	0.4956	478232216	234861669	ENCSR265TEK	ENCLB013BNK	ENCBS986NWY	ENCFF157FGU
h.NCI-H226-DS21935	Lines	Epithelial	Lung mesothelioma (metastatic squamous cell carcinoma) epithelial cancer	Z45	0.5198	327363984	168416641	ENCSR265TEK	ENCLB438KFJ	ENCBS328RVB	ENCFF077ICW
h.NPC-DS55951	Lines	Nervous	Ecto Neural Progenitor Cells, differentiated from H9 ESC	Z2	0.3407	393195044	284024715	ENCSR360XIS	ENCLB182LEM	ENCBS752TEN	ENCFF572AKG
h.Oci-Ly-7-DS27687	Lines	Hematopoietic	B-cell Non-Hodgkin lymphoma	Z20	0.3049	405165290	304181792	ENCSR489NAM	ENCLB763ZVD	ENCBS581USS	ENCFF447KGV
h.Oci-Ly-7-DS29219	Lines	Hematopoietic	B-cell Non-Hodgkin lymphoma	Z20	0.5738	433489930	245098268	ENCSR489NAM	ENCLB753TXB	ENCBS141AMI	ENCFF224FBY
h.PC3-DS25027	Lines	Genitourinary	Human prostate adenocarcinoma (grade 4)	Z32	0.5404	693438716	500825907	ENCSR052AWE	ENCLB670JIB	ENCBS420VDY	ENCFF221VXT
h.PC3-DS25129	Lines	Genitourinary	Human prostate adenocarcinoma (grade 4)	Z32	0.4037	458342828	327927899	ENCSR052AWE	ENCLB620TSQ	ENCBS504WVV	ENCFF463WDR
h.PC9-DS27166	Lines	Respiratory	Human non-small cell lung Adenocarcinoma with EGFR mutation	Z48	0.4646	483565884	298555569	ENCSR940NLN	ENCLB625GCM	ENCBS480XRH	ENCFF633UWH
h.RKO-DS40362	Lines	Digestive	colon cell carcinoma	Z46	0.3171	272647710	204779511	ENCSR429RHR	ENCLB741CNW	ENCBS740UAH	ENCFF164LXK
h.RKO-DS44414	Lines	Digestive	colon cell carcinoma	Z46	0.3927	513084004	247163477	ENCSR429RHR	ENCLB307RIV	ENCBS954LTA	ENCFF838ALL
h.RPMI.8226-DS22919	Lines	Hematopoietic	Human plasmacytoma (myeloma) from peripheral blood	Z25	0.4455	389179300	225957322	ENCSR594NOE	ENCLB167OQH	ENCBS457ZNO	ENCFF354FCT
h.RPMI.8226-DS22913	Lines	Hematopoietic	Human plasmacytoma (myeloma) from peripheral blood	Z25	0.5296	543400188	297543612	ENCSR594NOE	ENCLB123CIH	ENCBS604KZU	ENCFF322RHE
h.RuES2.cms-DS32566	Lines	Cardiovascular	RUES2 differentiated to cardiomyocytes	Z117	0.4618	310316868	188774258	ENCSR842KCP	ENCLB738EDT	ENCBS445SNK	ENCFF206FXC
h.SJCRH30-DS23123	Lines	Musculoskeletal	Human muscle rhabdomyosarcoma	Z104	0.4632	508240034	365926500	ENCSR000FFJ	ENCLB336ZYZ	ENCBS517AAA	ENCFF549SBC
h.SJSA-1-DS24235	Lines	Musculoskeletal	Osteosarcoma, multipotential sarcoma	Z93	0.4083	340350656	261901263	ENCSR620WAR	ENCLB385KTR	ENCBS489PLT	ENCFF969ESW
h.SK-MEL-5-DS23131	Lines	Integumentary	Human skin malignant melanoma	Z105	0.4411	462126122	281387099	ENCSR000FEK	ENCLB337ZYZ	ENCBS518AAA	ENCFF231HZG
h.SW-480-DS38592	Lines	Digestive	Human colon adenocarcinoma	Z91	0.3746	381425988	201548309	ENCSR217SET	ENCLB090JSJ	ENCBS211HGL	ENCFF259FDW
h.Tn-DS14108	Primary	Hematopoietic	CD4+ naive	Z86	0.3906	391110811	244035604	ENCSR000EML	ENCLB427ZZZ	ENCBS119AAA	ENCFF393IXV
h.Trophoblast-DS35782	Primary	Fetal_Life_Support	Trophoblast	Z107	0.5261	316870784	159901241	ENCSR809LCE	ENCLB320YRF	ENCBS576QRR	ENCFF481VBK
h.Trophoblast-DS35787	Primary	Fetal_Life_Support	Trophoblast	Z127	0.4626	515324996	261002824	ENCSR964MZQ	ENCLB425LBY	ENCBS943QPE	ENCFF222LGG
h.Trophoblast-DS35778	Primary	Fetal_Life_Support	Trophoblast	Z87	0.4208	275718378	137370266	ENCSR121ZSL	ENCLB686KFW	ENCBS478CDB	ENCFF398RJW
h.Trophoblast-DS30557	Primary	Fetal_Life_Support	Trophoblast	Z110	0.3174	527537930	351751527	ENCSR964MZQ	ENCLB195SGC	ENCBS162CVS	ENCFF231HWO
h.Trophoblast-DS31397	Primary	Fetal_Life_Support	Trophoblast	Z85	0.4989	629895040	475838713	ENCSR593LTJ	ENCLB171WJX	ENCBS994UWD	ENCFF333DPF
h.Trophoblast-DS30582	Primary	Fetal_Life_Support	Trophoblast	Z51	0.3877	483085622	244909745	ENCSR593LTJ	ENCLB699ZAP	ENCBS626CAG	ENCFF094XEV
h.Trophoblast-DS30587	Primary	Fetal_Life_Support	Trophoblast	Z100	0.525	874561066	570005038	ENCSR121ZSL	ENCLB873PCM	ENCBS627LRI	ENCFF815WZT
h.b.lymphoblast.mm.1s-DS27522	Lines	Hematopoietic	human immunoglobulin A lambda myeloma	Z126	0.4491	533459200	249431796	ENCSR458LIB	ENCLB793GPI	ENCBS299YQN	ENCFF883GQX
h.brain-DS23541	Adult	Nervous	Brain _Hippocampus (Ammon's Horn)	Z11	0.3079	553601444	273651350	ENCSR584LUZ	ENCLB763IVQ	ENCBS163WOJ	ENCFF707MKQ
h.brain-DS23545	Adult	Nervous	Brain_cerebellar cortex	Z11	0.4299	652668007	475539357	ENCSR503HIB	ENCLB199OZA	ENCBS425ZXM	ENCFF548GAJ
h.brain-DS23661	Adult	Nervous	Cerebellar_Cortex	Z97	0.3636	183088592	134038010	ENCSR503HIB	ENCLB084WAS	ENCBS856RUL	ENCFF119YGO
h.f.Bone.femur-DS36206	Fetal	Musculoskeletal	h.f.Bone.femur	Z115	0.5234	291801636	250411076	ENCSR805XIF	ENCLB236BWV	ENCBS337FPV	ENCFF362GPA
h.f.Eye-DS23833	Fetal	Nervous	fEye	Z16	0.4472	718882009	399467891	ENCSR782XFY	ENCLB361ZWP	ENCBS987GGI	ENCFF878ABV
h.f.Eye-DS24728	Fetal	Nervous	Eye	Z7	0.4594	452111350	368457769	ENCSR782XFY	ENCLB855SXK	ENCBS129DWJ	ENCFF868MBH
h.f.Eye-DS24796	Fetal	Nervous	Eye	Z5	0.3832	489168217	361398154	ENCSR127PWK	ENCLB979EBT	ENCBS446ODB	ENCFF815CXD
h.f.Intestine.Lg-DS17313	Fetal	Digestive	Intestine_Lg	Z36	0.4436	460642386	385345504	ENCSR857AEB	ENCLB419AXU	ENCBS547DHM	ENCFF121BQA
h.f.Retina-DS23339	Fetal	Nervous	Retina	Z88	0.3355	363123170	289112637	ENCSR820ICX	ENCLB151OHK	ENCBS941TEO	ENCFF570MMS
h.f.Retina-DS23286	Fetal	Nervous	Retina	Z121	0.3814	248788590	206746250	ENCSR474GZQ	ENCLB238FWZ	ENCBS797BYT	ENCFF099VVW
h.f.Retina-DS23368	Fetal	Nervous	Retina	Z101	0.6644	287185142	243906946	ENCSR474GZQ	ENCLB919JBV	ENCBS704PVR	ENCFF180ASJ
h.f.Retina-DS23341	Fetal	Nervous	Retina	Z119	0.452	376812555	315190759	ENCSR621ENC	ENCLB587HLG	ENCBS386PSR	ENCFF479IUN
h.f.Tongue-DS24808	Fetal	Musculoskeletal	Tongue	Z5	0.3729	466047238	317425317	ENCSR759UNY	ENCLB323PCN	ENCBS321GUH	ENCFF207PLA
h.f.Tongue-DS24888	Fetal	Musculoskeletal	Tongue	Z19	0.415	458588570	336768415	ENCSR559WMK	ENCLB329UJC	ENCBS377XXD	ENCFF448BMR
h.f.Umbilical.Cord-DS24820	Fetal	Fetal_Life_Support	Umbilical_cord	Z39	0.4945	229072466	193717419	ENCSR512CWR	ENCLB771UER	ENCBS518LEK	ENCFF324WAJ
h.f.Umbilical.Cord-DS24722	Fetal	Fetal_Life_Support	Umbilical_cord	Z7	0.3856	414569540	322249074	ENCSR512CWR	ENCLB228TGC	ENCBS428SKC	ENCFF753IAO
h.f.bone.arm.left-DS39408	Fetal	Musculoskeletal	bone arm left	Z4	0.3376	240254404	195838972	ENCSR976XOY	ENCLB060BWD	ENCBS104ACH	ENCFF804HTT
h.f.bone.arm.right-DS39410	Fetal	Musculoskeletal	bone arm right	Z4	0.4239	246113134	207402827	ENCSR274SDO	ENCLB611QCS	ENCBS582SLC	ENCFF864UCP
h.f.bone.leg.left-DS39413	Fetal	Musculoskeletal	bone leg left	Z4	0.5342	224659680	192554265	ENCSR431UEM	ENCLB988UAS	ENCBS490PBA	ENCFF183FVH
h.f.bone.leg.right-DS39417	Fetal	Musculoskeletal	bone leg right	Z4	0.5465	280431772	243590655	ENCSR449HOQ	ENCLB086WVI	ENCBS161DMX	ENCFF436JGS
h.f.heart.fibroblasts-DS39481	Primary	Connective	heart fibroblasts	Z106	0.5143	378458062	196465305	ENCSR856NXV	ENCLB584PEG	ENCBS385GBH	ENCFF382UJF
h.f.heart.left.atrium-DS37460	Fetal	Cardiovascular	Left Atrium	Z10	0.3593	494294474	202362758	ENCSR412NMI	ENCLB226FNM	ENCBS982OCU	ENCFF401ILF
h.f.heart.left.ventricle-DS37292	Fetal	Cardiovascular	h.f.heart.Left.Ventricle	Z49	0.3282	305657752	201191668	ENCSR501FWC	ENCLB699DLF	ENCBS936JZF	ENCFF327FVI
h.f.heart.left.ventricle-DS44708	Fetal	Cardiovascular	Heart Left Ventricle	Z113	0.3289	245089862	190934552	ENCSR946DXB	ENCLB231DPY	ENCBS743EKM	ENCFF239CLF
h.f.heart.left.ventricle-DS37450	Fetal	Cardiovascular	heart Left Ventricle	Z10	0.3468	413665748	199461638	ENCSR946DXB	ENCLB652THU	ENCBS931FTX	ENCFF627FHY
h.f.heart.right.ventricle-DS37455	Fetal	Cardiovascular	Right Ventricle	Z10	0.3522	579942484	230438736	ENCSR746RDJ	ENCLB608VQR	ENCBS694BHU	ENCFF781ANS
h.f.limbs-DS38801	Fetal	Musculoskeletal	Limbs	Z37	0.4704	296842450	246326109	ENCSR818JGZ	ENCLB281FQD	ENCBS254AOS	ENCFF581QFK
h.f.liver-DS37372	Fetal	Hematopoietic	h.f.liver	Z108	0.3368	235426346	189493637	ENCSR562FNN	ENCLB638FEH	ENCBS275VNY	ENCFF698BNA
h.glomerular-DS39386	Primary	Renal	Kidney Glomeruli	Z98	0.3259	570675200	302763195	ENCSR136KEL	ENCLB400KJC	ENCBS360AGM	ENCFF152XSM
h.hepatocytes-DS32057	Lines	Hepatic	H-9 differentiated to hepatocytes	Z2	0.3028	568659032	379212264	ENCSR364MFN	ENCLB636PSO	ENCBS520VFV	ENCFF771XZD
h.iPSC-DS26455	Lines	Embryonic	Induced pluripotent cells	Z3	0.3954	509130220	316087834	ENCSR004SUL	ENCLB670LDI	ENCBS368AAA	ENCFF584CDG
h.iPSC-DS26351	Lines	Embryonic	Induced pluripotent cells	Z3	0.3771	187146780	128971959	ENCSR004SUL	ENCLB440GKD	ENCBS373AAA	ENCFF260LPL
h.kidney.tubular-DS26689	Primary	Renal	kidney tubular cells	Z22	0.5209	315001186	201542837	ENCSR175IWT	ENCLB888MCL	ENCBS546UCS	ENCFF213WCF
h.kidney.tubular-DS37971	Primary	Renal	kidney tubular	Z38	0.4547	471655134	348608650	ENCSR175IWT	ENCLB997AWQ	ENCBS947UTL	ENCFF253ZMG
h.kidney.tubular-DS27824	Primary	Renal	HIM13 PCT	Z22	0.3879	349609744	210480190	ENCSR175IWT	ENCLB108PBP	ENCBS791DAZ	ENCFF134MST
h.neuronal_stem_cell-DS32047	Lines	Nervous	H-9 differentiated to neuronal cells	Z2	0.3351	452087528	331542857	ENCSR963ALV	ENCLB057UTE	ENCBS018TPT	ENCFF399FKQ
h.neuronal_stem_cell-DS32096	Lines	Nervous	H-9 differentiated to neuronal cells	Z2	0.5252	534584606	340997292	ENCSR963ALV	ENCLB449QVJ	ENCBS044KWE	ENCFF455FEH
h.podocytes-DS26685	Lines	Renal	Glomerullar visceral epithelial cells	Z112	0.4421	330600896	245808216	ENCSR785BDQ	ENCLB955BJP	ENCBS117LCZ	ENCFF364SHX
h.renal.cell.carcinoma-DS37973	Primary	Renal	renal cell carcinoma	Z38	0.4975	468576520	258952155	ENCSR337IRF	ENCLB333SUQ	ENCBS354GLT	ENCFF284BUR
h.renal.cell.carcinoma-DS26693	Primary	Renal	renal_cell_carcinoma, primary culture	Z22	0.5846	456730454	293758469	ENCSR337IRF	ENCLB993FHL	ENCBS967MVM	ENCFF746LCA
hTH1-DS7840	Primary	Hematopoietic	T1 helper	Z102	0.6247	232708777	148607701	ENCSR000EQC	ENCLB591ZZZ	ENCBS345AAA	ENCFF902XRO
hTreg-DS14702	Primary	Hematopoietic	T regulatory cells	Z109	0.547	344999990	212205033	ENCSR000EQJ	ENCLB602ZZZ	ENCBS366AAA	ENCFF715UHM
iTH1-DS18018	Primary	Hematopoietic	T1 helper cells, induced	Z30	0.4022	439669231	359399784	ENCSR000EQC	ENCLB592ZZZ	ENCBS070HZP	ENCFF721SCV
iTH2-DS17603	Primary	Hematopoietic	T2 helper cells, induced	Z26	0.4425	467570242	378573155	ENCSR000EQG	ENCLB598ZZZ	ENCBS748KUK	ENCFF773WVK
vHMEC-DS18406	Lines	Epithelial	vHMEC	Z50	0.4904	416404803	271228746	ENCSR228VNQ	ENCLB160GNU	ENCBS090LBL	ENCFF632TJJ
