# Supplementary material for: Global reference mapping of human transcription factor footprints
Source: Nature. 2020 Jul 29;583(7818):729–36. doi: 10.1038/s41586-020-2528-x (PMC7410829; doi:10.1038/s41586-020-2528-x)
Supplement: Supplementary file 4 — | Clustering of TF recognition sequence models Assignment of individual motifs models to non-redundant motif clusters. [file 41586_2020_2528_MOESM4_ESM.xlsx]

## Sheet: Archetype clusters
Supplementary Table 2 -- Motif clusters
Column descriptions
Cluster_ID: Motif cluster number
Name: Cluster name (motif, DBD or individual TF gene names)
DBD: DNA-binding domain family
Seed_motif: Motif to which other cluster members are aligned
Total_width: Total with of all aligned motifs within cluster
Consensus_left: Left boundary of archetype motif
Consensus_right: Right boundary of archetype motif
Cluster_size: Number of motifs in cluster
Cluster_ID	Name	DBD	Seed_motif	Total_width	Consensus_left	Consensus_right	Cluster_size
284	AHR	bHLH	AHR_HUMAN.H11MO.0.B	9	2	8	3
139	AIRE	not_classified	AIRE_HUMAN.H11MO.0.C	18	2	17	2
54	AP1/1	bZIP	ATF3_MOUSE.H11MO.0.A	17	4	12	41
53	AP1/2	bZIP	BACH1_HUMAN.H11MO.0.A	19	4	15	12
88	ARI5A	ARID	Arid5a_MA0602.1	14	2	10	1
86	ARI5B	ARID	ARI5B_HUMAN.H11MO.0.C	13	2	12	2
138	BATF	bZIP	BATF3_HUMAN.H11MO.0.B	19	2	16	4
169	BCL6/1	C2H2	BCL6B_C2H2_1	17	0	16	2
170	BCL6/2	C2H2	BCL6_HUMAN.H11MO.0.A	14	2	13	3
52	CCAAT/CEBP	bZIP	CEBPA_HUMAN.H11MO.0.A	14	2	11	37
200	CENBP	CENPB	CENPB_CENPB_1	15	0	15	2
23	CPEB1	RRM	CPEB1_RRM_1	11	1	9	3
49	CREB/ATF/1	bZIP	ATF1_HUMAN.H11MO.0.B	17	5	14	23
50	CREB/ATF/2	bZIP	ATF7_MA0834.1	18	4	14	15
51	CREB/ATF/3	bZIP	ATF4_HUMAN.H11MO.0.A	14	3	13	8
61	CREB3/XBP1	bZIP	ATF6A_HUMAN.H11MO.0.B	17	2	13	11
265	CTCF	C2H2	CTCFL_HUMAN.H11MO.0.A	20	3	17	7
14	CUX/1	CUT	CUX1_CUT_3	14	3	12	18
16	CUX/2	CUT	CUX1_CUT_2	20	2	20	4
15	CUX/3	CUT	CUX1_CUT_1	17	0	17	1
17	CUX/4	CUT	CUX2_MOUSE.H11MO.0.C	11	1	10	1
215	DDIT3+CEBPA	bZIP	Ddit3+Cebpa_MA0019.1	12	3	12	1
90	DMRT1	DM	DMRT1_MOUSE.H11MO.0.C	17	2	15	2
214	DMRT3	DM	DMRT3_MA0610.1	11	2	9	1
186	E2F/1	E2F	E2F1_E2F_1	18	2	16	15
156	E2F/2	E2F	E2F1_HUMAN.H11MO.0.A	15	4	12	14
157	E2F/3	E2F	E2F7_E2F_1	14	1	13	4
158	E2F/4	E2F	E2F2_HUMAN.H11MO.0.B	10	1	9	4
174	EBF1	EBF	COE1_HUMAN.H11MO.0.A	15	3	13	4
68	Ebox/CACCTG	bHLH	FIGLA_MA0820.1	12	2	9	19
58	Ebox/CACGTG/1	bHLH	ARNTL_bHLH_1	26	9	18	68
59	Ebox/CACGTG/2	bHLH	CLOCK_HUMAN.H11MO.0.C	18	6	15	17
63	Ebox/CAGATGG	bHLH	ATOH1_HUMAN.H11MO.0.B	21	4	18	18
65	Ebox/CAGCTG	bHLH	ASCL1_HUMAN.H11MO.0.A	18	3	12	37
62	Ebox/CATATG	bHLH	Atoh1.mouse_bHLH_1	12	1	10	22
111	EGR	C2H2	EGR1_C2H2_1	16	2	13	13
98	ETS/1	ETS	EHF_ETS_1	25	7	17	71
96	ETS/2	ETS	EHF_HUMAN.H11MO.0.B	18	3	14	24
241	EVI1/MECOM	C2H2	EVI1_HUMAN.H11MO.0.B	16	1	14	3
117	EWSR1/FLI1	ETS	EWSR1-FLI1_MA0149.1	18	0	17	1
122	FEZF1	C2H2	FEZF1_HUMAN.H11MO.0.C	12	2	11	1
76	FOX/1	forkhead	FOXH1_HUMAN.H11MO.0.A	11	0	8	2
77	FOX/2	forkhead	FOXO1_forkhead_2	14	0	14	4
78	FOX/3	forkhead	FOXI1_forkhead_2	17	2	16	4
79	FOX/4	forkhead	ANDR_HUMAN.H11MO.0.A	23	10	20	31
80	FOX/5	forkhead	FOXC1_forkhead_1	22	5	17	51
87	FOX/6	forkhead	FOXB1_forkhead_2	18	3	15	5
164	FOX/7	forkhead	FOXO1_forkhead_3	14	1	11	4
203	FOX/8	forkhead	FOXG1_forkhead_2	12	1	11	5
279	FOX/9	forkhead	FOXB1_forkhead_1	14	1	13	1
242	GATA	C2H2	GATA1+TAL1_MA0140.2	22	4	14	23
113	GC-tract	C2H2	KLF15_HUMAN.H11MO.0.A	30	6	26	13
201	GCM	GCM	GCM1_GCM_1	17	1	12	6
181	GFI	C2H2	GFI1B_HUMAN.H11MO.0.A	12	2	10	6
262	GLI	C2H2	GLI1_MOUSE.H11MO.0.C	17	5	15	10
261	GLIS	C2H2	GLIS1_C2H2_1	16	1	15	6
223	GMEB2/1	SAND	GMEB2_SAND_2	14	1	14	1
277	GMEB2/2	SAND	GMEB2_MA0862.1	17	5	12	4
278	GMEB2/3	SAND	GMEB2_SAND_3	15	1	15	1
258	GRHL	CP2	GRHL1_CP2_1	20	5	17	9
148	HAND1	bHLH	HAND1_MOUSE.H11MO.0.C	17	2	16	2
1	HD/1	homeodomain	LHX6_homeodomain_3	12	0	12	2
10	HD/10	homeodomain	HNF1A_HUMAN.H11MO.0.C	15	1	14	9
11	HD/11	homeodomain	MEOX2_homeodomain_3	14	1	13	1
12	HD/12	homeodomain	PBX1_HUMAN.H11MO.0.A	17	3	13	7
18	HD/13	homeodomain	CDX1_HUMAN.H11MO.0.C	8	1	7	2
19	HD/14	homeodomain	HXA10_HUMAN.H11MO.0.C	14	2	11	9
20	HD/15	homeodomain	HXA1_HUMAN.H11MO.0.C	10	1	10	2
21	HD/16	homeodomain	HXB7_HUMAN.H11MO.0.C	15	4	13	8
22	HD/17	homeodomain	HOXA10_homeodomain_1	12	1	10	24
24	HD/18	homeodomain	Arid3a_MA0151.1	13	3	12	32
25	HD/19	homeodomain	OTX1_homeodomain_1	15	2	13	3
2	HD/2	homeodomain	ALX3_MA0634.1	26	8	16	186
26	HD/20	homeodomain	CRX_HUMAN.H11MO.0.B	17	6	12	30
27	HD/21	homeodomain	NKX28_HUMAN.H11MO.0.C	9	1	8	2
28	HD/22	homeodomain	NKX2-3_MA0672.1	13	3	11	14
204	HD/23	homeodomain	IRX2_homeodomain_1	12	1	11	3
205	HD/24	homeodomain	Rhox11.mouse_homeodomain_1	17	4	13	2
210	HD/25	homeodomain	HMBOX1_MA0895.1	10	1	9	2
3	HD/3	homeodomain	VENTX_homeodomain_2	21	3	20	1
4	HD/4	homeodomain	BARX1_MOUSE.H11MO.0.C	17	5	13	17
5	HD/5	homeodomain	BARX1_homeodomain_1	21	2	18	6
6	HD/6	homeodomain	BARHL2_MA0635.1	18	1	16	11
7	HD/7	homeodomain	EMX1_homeodomain_2	14	0	14	5
8	HD/8	homeodomain	ALX1_HUMAN.H11MO.0.B	13	1	12	26
9	HD/9	homeodomain	Lhx3_MA0135.1	13	1	12	1
64	HEN1	bHLH	HEN1_HUMAN.H11MO.0.C	20	2	18	2
187	HIC/1	C2H2	HIC2_C2H2_1	18	1	15	5
243	HIC/2	C2H2	HIC1_HUMAN.H11MO.0.C	9	1	8	2
60	HIF	bHLH	ARNT+HIF1A_MA0259.1	10	1	8	8
274	HINFP1/1	C2H2	HINFP1_C2H2_1	16	1	11	4
275	HINFP1/2	C2H2	HINFP1_C2H2_2	20	0	20	1
276	HINFP1/3	C2H2	HINFP1_C2H2_3	19	0	19	1
185	HLTF	not_classified	HLTF_MA0109.1	10	2	8	1
195	HOMEZ	HOMEZ	HOMEZ_HOMEZ_1	12	1	11	1
249	HSF	HSF	HSF1_HSF_1	15	0	13	11
209	HSFY2	HSF	HSFY2_HSF_1	16	1	15	3
266	INSM1	C2H2	INSM1_HUMAN.H11MO.0.C	12	0	12	3
104	IRF/1	IRF	IRF2_MA0051.1	25	7	19	16
106	IRF/2	IRF	BC11A_HUMAN.H11MO.0.A	24	3	19	16
103	IRF/3	IRF	IRF5_IRF_1	16	2	14	3
196	IRF/4	IRF	IRF7_IRF_2	17	1	16	1
155	KAISO	C2H2	KAISO_HUMAN.H11MO.0.A	15	2	14	3
112	KLF/SP/1	C2H2	KLF13_C2H2_1	19	3	14	20
109	KLF/SP/2	C2H2	EGR1_HUMAN.H11MO.0.A	35	10	27	37
285	KLF/SP/3	C2H2	KLF8_HUMAN.H11MO.0.C	9	0	9	2
120	LEF1	HMG	LEF1_HUMAN.H11MO.0.A	18	3	16	4
224	LIN54	CXC	LIN54_MA0619.1	9	1	8	1
55	MAF	bZIP	MAFB_HUMAN.H11MO.0.B	23	3	18	24
239	MBD2	MBD	MBD2_HUMAN.H11MO.0.B	11	1	10	2
97	MECP2	MBD	MECP2_HUMAN.H11MO.0.C	7	0	7	2
183	MEF2	MADS	MEF2A_HUMAN.H11MO.0.A	17	4	14	14
199	MFZ1	C2H2	MZF1_MA0057.1	10	1	9	1
69	MIES	MEIS	MEIS1_MA0498.2	13	1	13	25
206	MTF1	C2H2	MTF1_C2H2_1	17	2	16	4
253	MYB/1	MYB	MYBL1_MA0776.1	14	1	12	3
254	MYB/2	MYB	MYBL1_MYB_4	17	2	16	2
255	MYB/3	MYB	MYBL1_MYB_1	15	1	13	3
256	MYB/4	MYB	MYBL1_MYB_3	11	2	10	3
252	MYB/5	MYB	MYBA_MOUSE.H11MO.0.C	15	3	11	4
114	MZF1	C2H2	MZF1_HUMAN.H11MO.0.B	21	4	20	2
101	NFAC/2	NFAT	NFAC1_HUMAN.H11MO.0.B	17	2	14	2
100	NFAT/1	NFAT	NFAC1_MOUSE.H11MO.0.A	15	1	10	8
99	NFAT/2	NFAT	NFAT5_MA0606.1	20	3	18	5
102	NFAT/3	NFAT	NFATC1_NFAT_2	15	0	15	1
168	NFAT/4	NFAT	NFATC1_NFAT_3	14	1	13	1
189	NFI/1	NFI	NFIA_NFI_1	17	2	16	10
188	NFI/2	NFI	NFIA_MA0670.1	11	2	8	3
128	NFI/3	NFI	NFIA_HUMAN.H11MO.0.C	17	2	15	3
160	NFKB/1	NFAT	NFKB1_HUMAN.H11MO.1.B	14	2	12	10
161	NFKB/2	NFAT	NFKB1_MA0105.4	13	1	12	4
159	NFKB/3	NFAT	REL_HUMAN.H11MO.0.B	15	2	14	2
13	NFY	NFY	Dux_MA0611.1	17	5	15	12
30	NR/1	nuclearreceptor	HNF4A_HUMAN.H11MO.0.A	17	2	15	33
39	NR/10	nuclearreceptor	THRB_nuclearreceptor_2	19	1	18	1
40	NR/11	nuclearreceptor	ERR2_MOUSE.H11MO.0.A	26	9	22	10
41	NR/12	nuclearreceptor	COT1_MOUSE.H11MO.0.B	30	2	19	30
42	NR/13	nuclearreceptor	NR2F1_nuclearreceptor_2	22	5	19	16
43	NR/14	nuclearreceptor	NR2E1_nuclearreceptor_1	15	2	14	5
44	NR/15	nuclearreceptor	RXRA+VDR_MA0074.1	16	1	16	6
45	NR/16	nuclearreceptor	NR1H3_HUMAN.H11MO.0.B	20	3	19	20
46	NR/17	nuclearreceptor	ESR1_HUMAN.H11MO.0.A	21	3	18	10
47	NR/18	nuclearreceptor	NR1A4+RXRA_MA1146.1	19	1	18	4
48	NR/19	nuclearreceptor	NR1D1_HUMAN.H11MO.0.B	19	3	14	8
31	NR/2	nuclearreceptor	NR2E3_HUMAN.H11MO.0.C	14	1	14	2
248	NR/20	nuclearreceptor	ANDR_MOUSE.H11MO.0.A	17	2	16	13
32	NR/3	nuclearreceptor	COT1_HUMAN.H11MO.0.C	20	3	17	15
33	NR/4	nuclearreceptor	RXRA_nuclearreceptor_2	14	1	13	5
34	NR/5	nuclearreceptor	THRA_nuclearreceptor_1	18	1	17	2
35	NR/6	nuclearreceptor	NR4A2_nuclearreceptor_2	16	0	15	1
36	NR/7	nuclearreceptor	ERR1_HUMAN.H11MO.0.A	22	2	17	17
37	NR/8	nuclearreceptor	THRB_nuclearreceptor_3	20	1	19	1
38	NR/9	nuclearreceptor	NR4A2_nuclearreceptor_1	17	0	17	1
216	NR2E3	nuclearreceptor	Nr2e3_MA0164.1	7	1	7	1
192	NRF1	CNC-bZIP	NRF1_HUMAN.H11MO.0.A	17	3	14	4
84	OCT4+SOX2	POU	NANOG_HUMAN.H11MO.0.A	17	2	16	7
130	OSR2	C2H2	OSR2_HUMAN.H11MO.0.C	16	3	14	1
240	OVOL1	C2H2	OVOL1_HUMAN.H11MO.0.C	9	0	9	2
257	P53-like/1	P53L	P53_HUMAN.H11MO.0.A	20	2	18	12
233	P53-like/2	P53L	Tp53.mouse_p53l_2	17	0	17	1
234	P53-like/3	P53L	Tp53.mouse_p53l_1	18	0	18	1
283	PAX-halfsite	PAX	Pax2_MA0067.1	8	1	7	1
281	PAX/1	PAX	PAX1_MA0779.1	19	1	15	10
282	PAX/2	PAX	PAX5_HUMAN.H11MO.0.A	24	4	21	3
268	PLAG1	C2H2	PLAG1_MA0163.1	14	0	14	1
85	POU/1	POU	PO2F1_HUMAN.H11MO.0.C	18	5	14	24
82	POU/2	POU	POU1F1_POU_1	19	4	16	12
83	POU/3	POU	PIT1_HUMAN.H11MO.0.C	17	2	14	11
105	PRDM1	C2H2	PRDM1_C2H2_1	15	2	13	4
149	PRDM14	C2H2	PRD14_HUMAN.H11MO.0.A	16	2	13	2
176	PRDM16	C2H2	PRD16_MOUSE.H11MO.0.B	10	1	9	1
225	PRDM4	C2H2	PRDM4_C2H2_1	13	0	13	1
116	PRDM5	C2H2	PRDM5_MOUSE.H11MO.0.A	15	2	14	1
131	PRDM9	C2H2	PRDM9_MOUSE.H11MO.0.C	19	1	17	1
238	PROX1	PROX	PROX1_MA0794.1	12	1	11	2
165	RBPJ	not_classified	RBPJ_MA1116.1	14	3	12	4
162	REL-halfsite	NFAT	MZF1_MA0056.1	11	2	9	2
151	REST/NRSF	C2H2	REST_HUMAN.H11MO.0.A	22	2	20	3
247	RFX/1	RFX	RFX1_HUMAN.H11MO.0.B	24	6	20	19
245	RFX/2	RFX	RFX2_RFX_2	15	1	14	4
246	RFX/3	RFX	RFX5_HUMAN.H11MO.0.A	20	4	17	2
179	RUNX/1	RUNX	PEBB_HUMAN.H11MO.0.C	18	5	15	16
178	RUNX/2	RUNX	RUNX2_RUNX_2	18	2	16	2
66	SCRT1	C2H2	SCRT1_C2H2_1	15	2	12	4
180	SIX/1	SIX	SIX1_HUMAN.H11MO.0.A	17	4	15	6
280	SIX/2	SIX	Six3_MA0631.1	17	1	14	1
129	SMAD	SMAD	SMAD3_HUMAN.H11MO.0.B	14	2	12	3
147	SMAD	SMAD	SMAD2+SMAD3+SMAD4_MA0513.1	13	1	12	4
207	SMAD	MAD	SMAD3_MA0795.1	10	1	9	3
250	SMARCA1	MYB/SANT	SMCA1_HUMAN.H11MO.0.C	12	1	11	1
125	SMARCA5	MYB/SANT	SMCA5_HUMAN.H11MO.0.C	24	2	21	4
67	SNAI2	C2H2	SNAI2_C2H2_1	10	2	8	4
89	SOX/1	HMG	SOX10_HUMAN.H11MO.0.B	19	3	16	21
91	SOX/2	HMG	SOX5_HUMAN.H11MO.0.C	8	1	7	3
92	SOX/3	HMG	SOX10_HMG_4	17	2	15	16
93	SOX/4	HMG	SOX10_HMG_1	17	1	16	22
94	SOX/5	HMG	SOX10_HMG_3	17	1	15	14
190	SOX/6	HMG	SOX10_HMG_2	16	0	16	7
191	SOX/7	HMG	SOX9_HMG_3	16	0	16	1
202	SOX/8	HMG	SOX10_HMG_5	16	1	15	4
211	SPDEF/1	ETS	SPDEF_ETS_2	15	1	14	2
212	SPDEF/2	ETS	SPDEF_ETS_3	16	1	15	2
95	SPI	ETS	SPI1_ETS_1	18	2	14	11
150	SPZ1	bHLH-ZIP	Spz1_MA0111.1	11	0	11	1
74	SREBF1	bHLH-ZIP	SRBP1_HUMAN.H11MO.0.A	13	2	11	6
184	SRF	MADS	SRF_HUMAN.H11MO.0.A	18	2	15	5
167	STAT/1	STAT	STAT6_HUMAN.H11MO.0.B	16	3	13	3
171	STAT/2	STAT	STA5A_HUMAN.H11MO.0.A	19	5	14	13
182	TATA	not_classified	TBP_HUMAN.H11MO.0.A	15	1	10	3
70	TBX/1	TBX	BRAC_HUMAN.H11MO.0.A	25	2	18	6
71	TBX/2	TBX	MGA_TBX_2	20	2	19	7
72	TBX/3	TBX	EOMES_TBX_2	22	2	20	5
73	TBX/4	TBX	EOMES_MA0800.1	33	6	29	34
29	TCF/LEF	HMG	LEF1_HMG_1	17	3	13	12
166	TEAD	TEA	TEAD1_HUMAN.H11MO.0.A	19	2	15	14
264	TFAP2/1	TFAP	AP2A_HUMAN.H11MO.0.A	15	3	12	24
263	TFAP2/2	TFAP	TFAP2A_AP2_6	13	1	12	9
259	TFCP2	CP2	TF2L1_MOUSE.H11MO.0.C	19	2	17	2
132	THAP1	not_classified	THAP1_MA0597.1	9	1	9	1
145	YY1	C2H2	TYY1_HUMAN.H11MO.0.A	16	1	12	10
237	ZBED1	C2H2	ZBED1_MA0749.1	13	1	12	2
217	ZBTB14	C2H2	ZBT14_HUMAN.H11MO.0.C	9	1	9	1
175	ZBTB48	C2H2	ZBT48_HUMAN.H11MO.0.C	12	1	10	1
226	ZBTB49	C2H2	ZBTB49_C2H2_1	17	0	16	1
146	ZBTB6	C2H2	ZBTB6_HUMAN.H11MO.0.C	13	0	12	1
267	ZBTB7A	C2H2	ZBT7A_HUMAN.H11MO.0.A	9	1	8	2
244	ZFN121	C2H2	ZN121_HUMAN.H11MO.0.C	20	0	19	1
144	ZFX	C2H2	ZFX_HUMAN.H11MO.0.A	22	7	18	3
273	ZIC	C2H2	ZIC1_C2H2_1	15	1	14	10
110	ZIC/2	C2H2	ZIC1_HUMAN.H11MO.0.B	11	2	10	6
108	ZIM3	C2H2	ZIM3_HUMAN.H11MO.0.C	19	2	16	1
272	ZKSCAN1	C2H2	ZKSC1_HUMAN.H11MO.0.B	19	3	17	2
135	ZNF134	C2H2	ZN134_HUMAN.H11MO.0.C	22	1	21	1
227	ZNF136	C2H2	ZN136_HUMAN.H11MO.0.C	24	1	23	1
143	ZNF140	C2H2	ZN140_HUMAN.H11MO.0.C	24	4	22	1
172	ZNF143	C2H2	ZNF143_C2H2_1	16	1	15	2
173	ZNF143	C2H2	IKZF1_HUMAN.H11MO.0.C	24	3	22	7
208	ZNF146	C2H2	OZF_HUMAN.H11MO.0.C	24	1	23	2
235	ZNF232	C2H2	ZNF232_C2H2_1	19	2	18	1
198	ZNF24	C2H2	ZNF24_MA1124.1	13	1	12	1
219	ZNF250	C2H2	ZN250_HUMAN.H11MO.0.C	20	1	19	1
75	ZNF257	C2H2	ZN257_HUMAN.H11MO.0.C	12	1	11	1
123	ZNF274	C2H2	ZN274_HUMAN.H11MO.0.A	20	0	20	1
107	ZNF28	C2H2	ZFP28_HUMAN.H11MO.0.C	20	1	20	1
163	ZNF282	C2H2	ZNF282_C2H2_1	17	1	15	2
229	ZNF306	C2H2	ZNF306_C2H2_1	14	1	13	1
56	ZNF317	C2H2	ZN317_HUMAN.H11MO.0.C	20	0	19	1
269	ZNF320	C2H2	ZN320_HUMAN.H11MO.0.C	20	0	19	1
115	ZNF324	C2H2	Z324A_HUMAN.H11MO.0.C	23	2	21	1
260	ZNF329	C2H2	ZN329_HUMAN.H11MO.0.C	20	0	20	1
270	ZNF331	C2H2	ZN331_HUMAN.H11MO.0.C	20	0	19	1
152	ZNF332	C2H2	ZN322_HUMAN.H11MO.0.B	20	1	18	2
153	ZNF335	C2H2	SMAD2_MOUSE.H11MO.0.A	22	1	21	3
121	ZNF354	C2H2	Z354A_HUMAN.H11MO.0.C	29	2	27	5
154	ZNF382	C2H2	ZN382_HUMAN.H11MO.0.C	22	1	22	1
193	ZNF384/1	C2H2	ZN384_HUMAN.H11MO.0.C	12	1	8	1
194	ZNF384/2	C2H2	ZNF384_MA1125.1	12	4	11	1
124	ZNF41	C2H2	ZNF41_HUMAN.H11MO.0.C	24	1	23	1
236	ZNF410	C2H2	ZNF410_C2H2_1	17	2	14	2
126	ZNF418	C2H2	ZN418_HUMAN.H11MO.0.C	17	0	14	1
177	ZNF423	C2H2	Znf423_MA0116.1	15	1	15	1
228	ZNF431	C2H2	ZN431_MOUSE.H11MO.0.C	23	4	20	1
81	ZNF435	C2H2	ZNF435_C2H2_1	18	2	17	1
118	ZNF436	C2H2	ZN436_HUMAN.H11MO.0.C	24	1	24	1
271	ZNF449	C2H2	ZN449_HUMAN.H11MO.0.C	11	1	10	1
220	ZNF490	C2H2	ZN490_HUMAN.H11MO.0.C	24	1	22	1
213	ZNF524	C2H2	ZNF524_C2H2_1	17	1	12	2
119	ZNF528	C2H2	ZN528_HUMAN.H11MO.0.C	20	3	18	1
221	ZNF53	C2H2	ZNF354C_MA0130.1	6	0	6	1
57	ZNF547	C2H2	ZN547_HUMAN.H11MO.0.C	20	1	20	1
134	ZNF549	C2H2	ZN549_HUMAN.H11MO.0.C	20	2	18	1
142	ZNF554	C2H2	ZN554_HUMAN.H11MO.0.C	20	1	19	1
140	ZNF563	C2H2	ZN563_HUMAN.H11MO.0.C	21	1	20	1
218	ZNF57	C2H2	ZFP57_MOUSE.H11MO.0.B	10	1	8	1
197	ZNF586	C2H2	ZN586_HUMAN.H11MO.0.C	20	0	20	1
232	ZNF652	C2H2	Zfp652.mouse_C2H2_1	13	2	12	1
141	ZNF667	C2H2	ZN667_HUMAN.H11MO.0.C	19	1	19	1
251	ZNF680	C2H2	ZN680_HUMAN.H11MO.0.C	20	1	20	1
136	ZNF708	C2H2	ZN708_HUMAN.H11MO.0.C	20	3	20	1
230	ZNF713	C2H2	ZNF713_C2H2_1	17	1	17	1
137	ZNF768	C2H2	ZN768_HUMAN.H11MO.0.C	20	2	19	1
222	ZNF784	C2H2	ZNF784_C2H2_1	10	0	10	1
127	ZNF85	C2H2	ZNF85_HUMAN.H11MO.0.C	20	2	19	1
231	ZNF85	C2H2	ZNF8_HUMAN.H11MO.0.C	22	1	22	1
133	ZSCAN3	C2H2	ZSC31_HUMAN.H11MO.0.C	18	1	16	1
286	ZSCAN4	C2H2	ZSCAN4_C2H2_1	15	1	14	2

## Sheet: Motifs
Supplementary Table 2 -- Motif clusters
Column descriptions
Cluster_ID: Motif cluster number
Motif: Motif model name
Database: Source of motif model
Consensus: Model consensus sequence
Relative_orientation: Relative orientation of motof model to cluster seed motif
Width: Motif model width
Left_offset: Offset relative to left coordinate of full cluster width
Right_offset: Offset relative to right coordinate of full cluster width
Cluster_ID	Motif	Database	Consensus	Relative_orientation	Width	Left_offset	Right_offset
1	LHX6_homeodomain_3	Taipale_Cell_2013	TGATTGCAATCA	+	12	0	0
1	Lhx8.mouse_homeodomain_3	Taipale_Cell_2013	TGATTGCAATTA	-	12	0	0
2	LHX2_MOUSE.H11MO.0.A	HOCOMOCO_v11	ACTAATTAAC	-	10	7	9
2	LHX2_HUMAN.H11MO.0.A	HOCOMOCO_v11	AACTAATTAAAA	-	12	6	8
2	LHX3_MOUSE.H11MO.0.C	HOCOMOCO_v11	TTAATTAGC	-	9	8	9
2	NOBOX_HUMAN.H11MO.0.C	HOCOMOCO_v11	ACCAATTAG	-	9	7	10
2	NOBOX_MOUSE.H11MO.0.C	HOCOMOCO_v11	ACCAATTAG	-	9	7	10
2	DLX3_HUMAN.H11MO.0.C	HOCOMOCO_v11	TGTAATTATC	-	10	7	9
2	DLX3_MOUSE.H11MO.0.C	HOCOMOCO_v11	TGTAATTATC	-	10	7	9
2	PRRX2_HUMAN.H11MO.0.C	HOCOMOCO_v11	CAATTAA	-	7	9	10
2	PRRX2_MOUSE.H11MO.0.C	HOCOMOCO_v11	CAATTAA	-	7	9	10
2	ISL1_HUMAN.H11MO.0.A	HOCOMOCO_v11	TCCATTAGC	-	9	8	9
2	ISL1_MOUSE.H11MO.0.A	HOCOMOCO_v11	TCCATTAGC	-	9	8	9
2	PDX1_MOUSE.H11MO.0.B	HOCOMOCO_v11	GTCATTAAT	-	9	8	9
2	DLX5_MOUSE.H11MO.0.C	HOCOMOCO_v11	ACCTATAATTA	-	11	4	11
2	LHX6_MOUSE.H11MO.0.C	HOCOMOCO_v11	GTAATCAGC	-	9	8	9
2	SP7_MOUSE.H11MO.0.A	HOCOMOCO_v11	CAAACCTGTAATTA	+	14	1	11
2	LHX3_HUMAN.H11MO.0.C	HOCOMOCO_v11	ATTAATTAATTTT	-	13	7	6
2	HXB4_HUMAN.H11MO.0.B	HOCOMOCO_v11	GCCATTAA	-	8	8	10
2	HXB4_MOUSE.H11MO.0.A	HOCOMOCO_v11	GCCATTAA	-	8	8	10
2	ALX3_MA0634.1	Jaspar2018	TCTAATTAAA	+	10	7	9
2	MIXL1_MA0662.1	Jaspar2018	TCTAATTAAC	+	10	7	9
2	Prrx2_MA0075.2	Jaspar2018	CCAATTAA	+	8	8	10
2	RAX2_MA0717.1	Jaspar2018	CCAATTAA	+	8	8	10
2	UNCX_MA0721.1	Jaspar2018	CTAATTAA	+	8	8	10
2	ESX1_MA0644.1	Jaspar2018	ACCAATTAAC	+	10	7	9
2	SHOX_MA0630.1	Jaspar2018	CCAATTAA	-	8	8	10
2	LBX2_MA0699.1	Jaspar2018	GCCAATTAGC	+	10	7	9
2	Dlx1_MA0879.1	Jaspar2018	CCTAATTATC	+	10	7	9
2	GSX2_MA0893.1	Jaspar2018	ACTAATTAAA	+	10	7	9
2	PRRX1_MA0716.1	Jaspar2018	CTAATTAA	+	8	8	10
2	HOXB3_MA0903.1	Jaspar2018	ACTAATTAGC	+	10	7	9
2	GSX1_MA0892.1	Jaspar2018	CCTAATTAAA	+	10	7	9
2	HOXB2_MA0902.1	Jaspar2018	AGTAATTAAC	+	10	7	9
2	DLX6_MA0882.1	Jaspar2018	CCAATTAC	+	8	8	10
2	Dlx3_MA0880.1	Jaspar2018	CCAATTAC	+	8	8	10
2	Dlx4_MA0881.1	Jaspar2018	CCAATTAC	+	8	8	10
2	LMX1B_MA0703.1	Jaspar2018	TTAATTAA	+	8	8	10
2	Shox2_MA0720.1	Jaspar2018	CTAATTAA	+	8	8	10
2	GBX2_MA0890.1	Jaspar2018	ACCAATTAGC	+	10	7	9
2	HOXA2_MA0900.1	Jaspar2018	CCTAATTACC	+	10	7	9
2	EMX1_MA0612.1	Jaspar2018	GGTAATTAGG	-	10	7	9
2	RAX_MA0718.1	Jaspar2018	GCCAATTAAC	+	10	7	9
2	LMX1A_MA0702.1	Jaspar2018	TTAATTAA	+	8	8	10
2	MEOX2_MA0706.1	Jaspar2018	AGTAATTAAC	+	10	7	9
2	Dlx2_MA0885.1	Jaspar2018	GCAATTAA	+	8	8	10
2	VSX1_MA0725.1	Jaspar2018	CTAATTAT	+	8	8	10
2	EVX1_MA0887.1	Jaspar2018	GGTAATTAGC	+	10	7	9
2	GBX1_MA0889.1	Jaspar2018	ACTAATTAGC	+	10	7	9
2	NKX6-2_MA0675.1	Jaspar2018	CTAATTAA	+	8	8	10
2	VSX2_MA0726.1	Jaspar2018	CTAATTAG	+	8	8	10
2	EVX2_MA0888.1	Jaspar2018	GGTAATTAGC	+	10	7	9
2	HESX1_MA0894.1	Jaspar2018	GCCAATTAGC	-	10	7	9
2	LHX9_MA0701.1	Jaspar2018	CCAATTAA	+	8	8	10
2	MSX1_MA0666.1	Jaspar2018	CCAATTAG	+	8	8	10
2	Msx3_MA0709.1	Jaspar2018	CCAATTAA	+	8	8	10
2	VAX1_MA0722.1	Jaspar2018	GTAATTAG	-	8	8	10
2	EN2_MA0642.1	Jaspar2018	CCCAATTAGC	+	10	7	9
2	LHX2_MA0700.1	Jaspar2018	ACTAATTAAC	+	10	7	9
2	EN1_MA0027.2	Jaspar2018	CTAATTAG	+	8	8	10
2	MSX2_MA0708.1	Jaspar2018	CCAATTAA	+	8	8	10
2	MNX1_MA0707.1	Jaspar2018	GGTAATTAAA	+	10	7	9
2	Lhx4_MA0704.1	Jaspar2018	TTAATTAA	+	8	8	10
2	VAX2_MA0723.1	Jaspar2018	GTAATTAG	-	8	8	10
2	MEOX1_MA0661.1	Jaspar2018	GCTAATTAAC	+	10	7	9
2	POU6F1_MA0628.1	Jaspar2018	ATTAATTAAT	+	10	7	9
2	NOTO_MA0710.1	Jaspar2018	GCTAATTAGC	+	10	7	9
2	Hoxd3_MA0912.1	Jaspar2018	TTGAGTTAATTAACCT	+	16	3	7
2	LHX6_MA0658.1	Jaspar2018	ACTAATTAGC	+	10	7	9
2	ISX_MA0654.1	Jaspar2018	CTAATTAA	+	8	8	10
2	PAX4_MA0068.2	Jaspar2018	CTAATTAG	+	8	8	10
2	EMX2_MA0886.1	Jaspar2018	GCTAATTAGC	+	10	7	9
2	Nobox_MA0125.1	Jaspar2018	ACCAATTA	-	8	7	11
2	Hoxb5_MA0904.1	Jaspar2018	ATGAGCTAATTACCGT	-	16	3	7
2	Alx4_MA0853.1	Jaspar2018	CGCATTAATTAATTACC	+	17	4	5
2	NKX6-1_MA0674.1	Jaspar2018	GTAATTAA	+	8	8	10
2	Alx1_MA0854.1	Jaspar2018	GGTGATTAATTAATTCG	-	17	3	6
2	BSX_MA0876.1	Jaspar2018	CCAATTAA	+	8	8	10
2	mix-a_MA0621.1	Jaspar2018	ACTAATTAATT	-	11	7	8
2	Hoxd8_MA0910.1	Jaspar2018	TAAATAATTAATGGCTA	+	17	5	4
2	Arx_MA0874.1	Jaspar2018	TCCATTAATTAATGGAC	-	17	4	5
2	BARX1_MA0875.1	Jaspar2018	GCAATTAG	+	8	8	10
2	PDX1_MA0132.2	Jaspar2018	GTAATTAG	+	8	8	10
2	POU6F2_MA0793.1	Jaspar2018	AGCTCATTAT	+	10	6	10
2	Lhx8_MA0705.1	Jaspar2018	CTAATTAG	+	8	8	10
2	HOXA5_MA0158.1	Jaspar2018	AATTAGTG	-	8	10	8
2	LBX1_MA0618.1	Jaspar2018	CTAATTAA	-	8	8	10
2	VENTX_MA0724.1	Jaspar2018	ACCGATTAG	+	9	7	10
2	Arid3b_MA0601.1	Jaspar2018	TTAATTAATAT	-	11	8	7
2	ALX3_homeodomain_2	Taipale_Cell_2013	TCTAATTAAA	+	10	7	9
2	MIXL1_homeodomain_1	Taipale_Cell_2013	TCTAATTAAC	+	10	7	9
2	PRRX2_homeodomain_1	Taipale_Cell_2013	CCAATTAA	+	8	8	10
2	RAXL1_homeodomain_1	Taipale_Cell_2013	CCAATTAA	+	8	8	10
2	UNCX_homeodomain_2	Taipale_Cell_2013	CTAATTAA	+	8	8	10
2	Alx1.mouse_homeodomain_1	Taipale_Cell_2013	TCTAATTAAA	+	10	7	9
2	ALX3_homeodomain_1	Taipale_Cell_2013	GCTAATTAGC	+	10	7	9
2	ESX1_homeodomain_1	Taipale_Cell_2013	ACCAATTAAC	+	10	7	9
2	ESX1_homeodomain_2	Taipale_Cell_2013	ACCAATTAAC	+	10	7	9
2	PRRX1_homeodomain_2	Taipale_Cell_2013	CCAATTAA	+	8	8	10
2	SHOX2_homeodomain_1	Taipale_Cell_2013	CCAATTAA	+	8	8	10
2	Vsx1.mouse_homeodomain_1	Taipale_Cell_2013	CCAATTAA	+	8	8	10
2	GBX2_homeodomain_3	Taipale_Cell_2013	ACCAATTAGC	+	10	7	9
2	LBX2_homeodomain_2	Taipale_Cell_2013	GCCAATTAGC	+	10	7	9
2	DLX1_homeodomain_1	Taipale_Cell_2013	CCTAATTATC	+	10	7	9
2	GSX2_homeodomain_1	Taipale_Cell_2013	ACTAATTAAA	+	10	7	9
2	Gbx1.mouse_homeodomain_1	Taipale_Cell_2013	ACCAATTAAC	+	10	7	9
2	PRRX1_homeodomain_1	Taipale_Cell_2013	CTAATTAA	+	8	8	10
2	SHOX_homeodomain_1	Taipale_Cell_2013	CTAATTAA	+	8	8	10
2	EN1_homeodomain_1	Taipale_Cell_2013	CCCAATTAGC	+	10	7	9
2	HOXB3_homeodomain_1	Taipale_Cell_2013	ACTAATTAGC	+	10	7	9
2	GSX1_homeodomain_1	Taipale_Cell_2013	CCTAATTAAA	+	10	7	9
2	Gbx2.mouse_homeodomain_1	Taipale_Cell_2013	ACCAATTAGC	+	10	7	9
2	HOXB2_homeodomain_1	Taipale_Cell_2013	AGTAATTAAC	+	10	7	9
2	Hoxa2.mouse_homeodomain_1	Taipale_Cell_2013	ACTAATTAGC	+	10	7	9
2	DLX2_homeodomain_1	Taipale_Cell_2013	CCAATTAC	+	8	8	10
2	DLX3_homeodomain_1	Taipale_Cell_2013	CCAATTAC	+	8	8	10
2	DLX4_homeodomain_1	Taipale_Cell_2013	CCAATTAC	+	8	8	10
2	DLX5_homeodomain_1	Taipale_Cell_2013	GTAATTAT	+	8	8	10
2	DLX6_homeodomain_1	Taipale_Cell_2013	CCAATTAC	+	8	8	10
2	Dlx1.mouse_homeodomain_1	Taipale_Cell_2013	CCAATTAC	+	8	8	10
2	LMX1B_homeodomain_1	Taipale_Cell_2013	TTAATTAA	+	8	8	10
2	Shox2.mouse_homeodomain_1	Taipale_Cell_2013	CTAATTAA	+	8	8	10
2	GBX2_homeodomain_1	Taipale_Cell_2013	ACCAATTAGC	+	10	7	9
2	HOXA2_homeodomain_1	Taipale_Cell_2013	CCTAATTACC	+	10	7	9
2	EMX1_homeodomain_1	Taipale_Cell_2013	GCTAATTAGC	+	10	7	9
2	Hoxd3.mouse_homeodomain_1	Taipale_Cell_2013	AGTAATTAAC	+	10	7	9
2	RAX_homeodomain_1	Taipale_Cell_2013	GCCAATTAAC	+	10	7	9
2	ISX_homeodomain_2	Taipale_Cell_2013	CCAATTAA	+	8	8	10
2	LMX1A_homeodomain_1	Taipale_Cell_2013	TTAATTAA	+	8	8	10
2	EN2_homeodomain_1	Taipale_Cell_2013	TCCAATTAAC	+	10	7	9
2	MEOX2_homeodomain_1	Taipale_Cell_2013	AGTAATTAAC	+	10	7	9
2	Dlx2.mouse_homeodomain_1	Taipale_Cell_2013	GCAATTAA	+	8	8	10
2	Prrx2.mouse_homeodomain_1	Taipale_Cell_2013	CTAATTAA	+	8	8	10
2	Uncx.mouse_homeodomain_2	Taipale_Cell_2013	CTAATTAA	+	8	8	10
2	VSX1_homeodomain_1	Taipale_Cell_2013	CTAATTAT	+	8	8	10
2	EVX1_homeodomain_1	Taipale_Cell_2013	GGTAATTAGC	+	10	7	9
2	HOXB5_homeodomain_1	Taipale_Cell_2013	ACTAATTAAA	+	10	7	9
2	GBX1_homeodomain_1	Taipale_Cell_2013	ACTAATTAGC	+	10	7	9
2	HOXA1_homeodomain_1	Taipale_Cell_2013	GGTAATTAAC	+	10	7	9
2	VSX1_homeodomain_2	Taipale_Cell_2013	GGCTAATTAGC	+	11	6	9
2	NKX6-2_homeodomain_2	Taipale_Cell_2013	CTAATTAA	+	8	8	10
2	VSX2_homeodomain_1	Taipale_Cell_2013	CTAATTAG	+	8	8	10
2	EVX2_homeodomain_1	Taipale_Cell_2013	GGTAATTAGC	+	10	7	9
2	HESX1_homeodomain_1	Taipale_Cell_2013	GCCAATTAGC	-	10	7	9
2	HOXD8_homeodomain_1	Taipale_Cell_2013	GCTAATTAGC	-	10	7	9
2	LHX9_homeodomain_1	Taipale_Cell_2013	CCAATTAA	+	8	8	10
2	MSX1_homeodomain_3	Taipale_Cell_2013	CCAATTAG	+	8	8	10
2	Msx3.mouse_homeodomain_2	Taipale_Cell_2013	CCAATTAA	+	8	8	10
2	VAX1_homeodomain_1	Taipale_Cell_2013	GTAATTAG	-	8	8	10
2	PDX1_homeodomain_1	Taipale_Cell_2013	GTAATTAACGGTAATTAA	+	18	8	0
2	EN2_homeodomain_2	Taipale_Cell_2013	CCCAATTAGC	+	10	7	9
2	LHX2_homeodomain_1	Taipale_Cell_2013	ACTAATTAAC	+	10	7	9
2	EN1_homeodomain_3	Taipale_Cell_2013	CTAATTAG	+	8	8	10
2	MSX2_homeodomain_2	Taipale_Cell_2013	CCAATTAA	+	8	8	10
2	NKX6-2_homeodomain_1	Taipale_Cell_2013	CTAATTAA	+	8	8	10
2	MNX1_homeodomain_1	Taipale_Cell_2013	GGTAATTAAA	+	10	7	9
2	LMX1B_homeodomain_2	Taipale_Cell_2013	CTAATTAA	+	8	8	10
2	Lhx4.mouse_homeodomain_1	Taipale_Cell_2013	TTAATTAA	+	8	8	10
2	MSX1_homeodomain_2	Taipale_Cell_2013	CCAATTAA	+	8	8	10
2	PAX4_PAX_1	Taipale_Cell_2013	CTAATTAG	+	8	8	10
2	Meox2.mouse_homeodomain_1	Taipale_Cell_2013	GTAATTAC	-	8	8	10
2	VAX2_homeodomain_1	Taipale_Cell_2013	GTAATTAG	-	8	8	10
2	MEOX1_homeodomain_1	Taipale_Cell_2013	GCTAATTAAC	+	10	7	9
2	NOTO_homeodomain_1	Taipale_Cell_2013	GCTAATTAGC	+	10	7	9
2	Lhx8.mouse_homeodomain_1	Taipale_Cell_2013	CTAATTAGCGCTAATTAA	+	18	8	0
2	En2.mouse_homeodomain_1	Taipale_Cell_2013	GCTAATTAGC	+	10	7	9
2	MEOX2_homeodomain_2	Taipale_Cell_2013	GTAATTACCGTAATTAA	-	17	8	1
2	Nkx6-1.mouse_homeodomain_1	Taipale_Cell_2013	GTAATTAA	+	8	8	10
2	LHX6_homeodomain_1	Taipale_Cell_2013	ACTAATTAGC	+	10	7	9
2	ISX_homeodomain_3	Taipale_Cell_2013	CTAATTAA	+	8	8	10
2	PAX4_PAX_2	Taipale_Cell_2013	CTAATTAG	+	8	8	10
2	EMX2_homeodomain_1	Taipale_Cell_2013	GCTAATTAGC	+	10	7	9
2	ISX_homeodomain_1	Taipale_Cell_2013	TTAATCTAATTAA	+	13	3	10
2	LHX2_homeodomain_2	Taipale_Cell_2013	TAATTACGCTAATTA	+	15	9	2
2	NKX6-1_homeodomain_2	Taipale_Cell_2013	GTAATTAA	+	8	8	10
2	POU6F2_POU_3	Taipale_Cell_2013	GCTAATTAGA	+	10	7	9
2	BSX_homeodomain_1	Taipale_Cell_2013	CCAATTAA	+	8	8	10
2	BARX1_homeodomain_2	Taipale_Cell_2013	GCAATTAG	+	8	8	10
2	PDX1_homeodomain_2	Taipale_Cell_2013	GTAATTAG	+	8	8	10
2	POU6F2_POU_1	Taipale_Cell_2013	AGCTCATTAT	+	10	6	10
2	NKX6-1_homeodomain_1	Taipale_Cell_2013	GTAATTAA	+	8	8	10
2	Lhx8.mouse_homeodomain_2	Taipale_Cell_2013	CTAATTAG	+	8	8	10
2	HESX1_homeodomain_2	Taipale_Cell_2013	TTAATTGCCAATTAG	-	15	1	10
2	LHX6_homeodomain_2	Taipale_Cell_2013	TAATTAGCGCTAATTA	-	16	9	1
2	LBX2_homeodomain_1	Taipale_Cell_2013	CTCGACCTAATTA	+	13	2	11
2	LHX9_homeodomain_2	Taipale_Cell_2013	TAATTGCCAATTA	+	13	2	11
2	POU6F2_POU_2	Taipale_Cell_2013	TTAATGAGCTAATTAA	+	16	0	10
2	VENTX_homeodomain_1	Taipale_Cell_2013	ACCGATTAG	+	9	7	10
3	VENTX_homeodomain_2	Taipale_Cell_2013	CGCTAATCGGAAAACGATTAG	+	21	0	0
4	BARX1_MOUSE.H11MO.0.C	HOCOMOCO_v11	TTTAATTGTTTT	+	12	4	1
4	NKX32_HUMAN.H11MO.0.C	HOCOMOCO_v11	TTAAGTGTTT	+	10	5	2
4	NKX32_MOUSE.H11MO.0.B	HOCOMOCO_v11	TTAAGTGTTT	+	10	5	2
4	ISL2_MA0914.1	Jaspar2018	TTAAGTGC	-	8	5	4
4	Hmx2_MA0897.1	Jaspar2018	ATTCTTTAATTGCTTGT	-	17	0	0
4	Hmx3_MA0898.1	Jaspar2018	ATTCTTTAATTGCTTGT	-	17	0	0
4	Hmx1_MA0896.1	Jaspar2018	ATTCATTAATTGCTTGT	-	17	0	0
4	NKX3-2_MA0122.2	Jaspar2018	TTAAGTGGT	-	9	5	3
4	Nkx3-1_MA0124.2	Jaspar2018	TTAAGTGGT	-	9	5	3
4	Nkx2-5_MA0063.1	Jaspar2018	TTAATTG	+	7	5	5
4	HMX3_homeodomain_1	Taipale_Cell_2013	TGTTAATTGCT	-	11	3	3
4	HMX2_homeodomain_1	Taipale_Cell_2013	TTTTAATTGGT	-	11	3	3
4	HMX1_homeodomain_1	Taipale_Cell_2013	TTTTAATTGCT	-	11	3	3
4	ISL2_homeodomain_1	Taipale_Cell_2013	TTAAGTGC	-	8	5	4
4	NKX3-2_homeodomain_1	Taipale_Cell_2013	TTAAGTGGT	-	9	5	3
4	NKX3-1_homeodomain_1	Taipale_Cell_2013	TTAAGTGGT	-	9	5	3
4	Nkx3-1.mouse_homeodomain_1	Taipale_Cell_2013	TTAAGTGGT	-	9	5	3
5	NKX61_MOUSE.H11MO.0.A	HOCOMOCO_v11	TAATTAAAATCCCATTAAT	-	19	1	1
5	NKX61_HUMAN.H11MO.0.B	HOCOMOCO_v11	CATTAAATTCCCATTAATC	-	19	2	0
5	BARX1_homeodomain_1	Taipale_Cell_2013	CAATTAAATACCGATTA	+	17	1	3
5	MSX1_homeodomain_1	Taipale_Cell_2013	GCAATTAAAAACCAATTA	+	18	0	3
5	MSX2_homeodomain_1	Taipale_Cell_2013	GCAATTAAAAACCAATTA	+	18	0	3
5	Msx3.mouse_homeodomain_1	Taipale_Cell_2013	GCAATTAAAAACCAATTA	+	18	0	3
6	BARHL2_MA0635.1	Jaspar2018	GCTAAACGGT	+	10	8	0
6	Barhl1_MA0877.1	Jaspar2018	GCTAATTGCT	+	10	8	0
6	BARHL2_homeodomain_4	Taipale_Cell_2013	GCTAAACGGT	+	10	8	0
6	Barhl1.mouse_homeodomain_1	Taipale_Cell_2013	GCTAAACGGT	+	10	8	0
6	BARHL2_homeodomain_1	Taipale_Cell_2013	GTTAAACGGT	+	10	8	0
6	BARHL2_homeodomain_2	Taipale_Cell_2013	GTTAATTGCT	+	10	8	0
6	Barhl1.mouse_homeodomain_2	Taipale_Cell_2013	GCTAATTGCT	+	10	8	0
6	BARHL2_homeodomain_5	Taipale_Cell_2013	GCTAATTGCT	+	10	8	0
6	Barhl1.mouse_homeodomain_3	Taipale_Cell_2013	TAATTGCTGCTAAATG	+	16	0	2
6	BARHL2_homeodomain_3	Taipale_Cell_2013	TAATTGGTGTTAAATG	+	16	0	2
6	BARHL2_homeodomain_6	Taipale_Cell_2013	TAATTGGTGCTAATTG	+	16	0	2
7	EMX1_homeodomain_2	Taipale_Cell_2013	TAATTAGCTAATTA	+	14	0	0
7	EMX2_homeodomain_2	Taipale_Cell_2013	TAATTAGCTAATTA	+	14	0	0
7	EN1_homeodomain_4	Taipale_Cell_2013	TAATTAAGCAATTA	-	14	0	0
7	EN1_homeodomain_2	Taipale_Cell_2013	TAATTGGTCAATTA	+	14	0	0
7	GBX2_homeodomain_2	Taipale_Cell_2013	TAATTGGCCAATTA	+	14	0	0
8	ALX1_HUMAN.H11MO.0.B	HOCOMOCO_v11	ATAATTGAATTA	+	12	0	1
8	ALX1_MOUSE.H11MO.0.B	HOCOMOCO_v11	ATAATTGAATTA	+	12	0	1
8	PROP1_MOUSE.H11MO.0.C	HOCOMOCO_v11	TAATTGAATTA	+	11	1	1
8	DUX4_HUMAN.H11MO.0.A	HOCOMOCO_v11	TGATTAGGTTA	+	11	1	1
8	PHOX2A_MA0713.1	Jaspar2018	TAATTAAATTA	-	11	1	1
8	Phox2b_MA0681.1	Jaspar2018	TAATTAAATTA	-	11	1	1
8	DUXA_MA0884.1	Jaspar2018	TTGATTAAATTAG	-	13	0	0
8	PROP1_MA0715.1	Jaspar2018	TAATTAAATTA	-	11	1	1
8	DUX4_MA0468.1	Jaspar2018	TGATTAAATTA	-	11	1	1
8	CART1_homeodomain_1	Taipale_Cell_2013	TTAATTAAATTAA	-	13	0	0
8	PHOX2A_homeodomain_1	Taipale_Cell_2013	TAATTAAATTA	-	11	1	1
8	PRRX1_homeodomain_3	Taipale_Cell_2013	TAATTAGATTA	-	11	1	1
8	Uncx.mouse_homeodomain_1	Taipale_Cell_2013	CTAATTAAATTAA	-	13	0	0
8	PHOX2B_homeodomain_1	Taipale_Cell_2013	TAATTAAATTA	-	11	1	1
8	PHOX2B_homeodomain_2	Taipale_Cell_2013	TAATTAAATTA	-	11	1	1
8	Arx.mouse_homeodomain_1	Taipale_Cell_2013	CTAATTAAATTAA	+	13	0	0
8	ALX3_homeodomain_3	Taipale_Cell_2013	TTAATTAAATTAG	-	13	0	0
8	UNCX_homeodomain_1	Taipale_Cell_2013	CTAATTAAATTAG	-	13	0	0
8	PROP1_homeodomain_2	Taipale_Cell_2013	TAATTAGATTA	-	11	1	1
8	ARX_homeodomain_1	Taipale_Cell_2013	TTAATTAAATTAA	+	13	0	0
8	ALX4_homeodomain_1	Taipale_Cell_2013	TTAATTTAATTAG	-	13	0	0
8	Alx1.mouse_homeodomain_2	Taipale_Cell_2013	TTAATTTAATTAG	-	13	0	0
8	DRGX_homeodomain_1	Taipale_Cell_2013	TTAATTAGATTAG	-	13	0	0
8	Alx4.mouse_homeodomain_1	Taipale_Cell_2013	TTAATTTAATTAT	-	13	0	0
8	DUXA_homeodomain_1	Taipale_Cell_2013	TTGATTAAATTAG	-	13	0	0
8	PROP1_homeodomain_1	Taipale_Cell_2013	TAATTAAATTA	-	11	1	1
9	Lhx3_MA0135.1	Jaspar2018	AAATTAATTAATC	+	13	0	0
10	HNF1A_HUMAN.H11MO.0.C	HOCOMOCO_v11	GGTTAATGATTAACT	+	15	0	0
10	HNF1A_MOUSE.H11MO.0.A	HOCOMOCO_v11	GGTTAATTATTAACC	-	15	0	0
10	HNF1B_MOUSE.H11MO.0.A	HOCOMOCO_v11	AGTTAATGATTAACT	+	15	0	0
10	HNF1B_HUMAN.H11MO.0.A	HOCOMOCO_v11	GGTTAATGATTAACC	+	15	0	0
10	HNF1A_MA0046.2	Jaspar2018	AGTTAATGATTAACT	+	15	0	0
10	HNF1B_MA0153.2	Jaspar2018	GTTAATCATTAAC	-	13	1	1
10	HNF1A_homeodomain_1	Taipale_Cell_2013	AGTTAATGATTAACT	+	15	0	0
10	HNF1B_homeodomain_2	Taipale_Cell_2013	AGTTAATCATTAACT	-	15	0	0
10	HNF1B_homeodomain_1	Taipale_Cell_2013	GTTAATCATTAAC	-	13	1	1
11	MEOX2_homeodomain_3	Taipale_Cell_2013	CTAATCATCATTAA	+	14	0	0
12	PBX1_HUMAN.H11MO.0.A	HOCOMOCO_v11	TGATTGACAG	+	10	3	4
12	PBX3_HUMAN.H11MO.0.A	HOCOMOCO_v11	TGATTGACAGG	+	11	3	3
12	PKNX1_HUMAN.H11MO.0.B	HOCOMOCO_v11	TGATTGACAGG	+	11	3	3
12	PKNX1_MOUSE.H11MO.0.A	HOCOMOCO_v11	TGATTGACAGG	+	11	3	3
12	PBX1_MOUSE.H11MO.0.A	HOCOMOCO_v11	TGATTGACAGG	+	11	3	3
12	PBX3_MA1114.1	Jaspar2018	GGGTGAGTGACAGGCGG	+	17	0	0
12	PBX2_MA1113.1	Jaspar2018	GTGATTGACAGG	+	12	2	3
13	FOXI1_HUMAN.H11MO.0.B	HOCOMOCO_v11	AACCAATCAGAG	-	12	5	0
13	FOXI1_MOUSE.H11MO.0.B	HOCOMOCO_v11	AACCAATCAGAG	-	12	5	0
13	PBX3_MOUSE.H11MO.0.A	HOCOMOCO_v11	CCAGCCAATCAGAG	-	14	3	0
13	NFYC_MOUSE.H11MO.0.B	HOCOMOCO_v11	TCAGCCAATCAGAA	+	14	3	0
13	NFYA_HUMAN.H11MO.0.A	HOCOMOCO_v11	TCAGCCAATCAGAA	+	14	3	0
13	NFYA_MOUSE.H11MO.0.A	HOCOMOCO_v11	TCAGCCAATCAGAA	+	14	3	0
13	NFYB_HUMAN.H11MO.0.A	HOCOMOCO_v11	CAGCCAATCAGAG	+	13	4	0
13	NFYB_MOUSE.H11MO.0.A	HOCOMOCO_v11	CAGCCAATCAGAG	+	13	4	0
13	NFYC_HUMAN.H11MO.0.A	HOCOMOCO_v11	CTAGCCAATCAGAG	+	14	3	0
13	Dux_MA0611.1	Jaspar2018	CCAATCAA	+	8	7	2
13	NFYA_MA0060.3	Jaspar2018	AACCAATCAGA	+	11	5	1
13	NFYB_MA0502.1	Jaspar2018	AAATGGACCAATCAG	+	15	0	2
14	HNF6_HUMAN.H11MO.0.B	HOCOMOCO_v11	AAATCAATAAA	-	11	3	0
14	HNF6_MOUSE.H11MO.0.A	HOCOMOCO_v11	AAATCAATAAA	-	11	3	0
14	CUX1_MA0754.1	Jaspar2018	TAATCGATAA	+	10	3	1
14	CUX2_MA0755.1	Jaspar2018	TAATCGATAA	+	10	3	1
14	ONECUT2_MA0756.1	Jaspar2018	AAAAAATCGATAAT	+	14	0	0
14	ONECUT1_MA0679.1	Jaspar2018	AAAAAATCGATAAT	+	14	0	0
14	ONECUT3_MA0757.1	Jaspar2018	AAAAAATCAATAAT	+	14	0	0
14	PAX3_MA0780.1	Jaspar2018	TAATCGATTA	+	10	3	1
14	PAX7_MA0680.1	Jaspar2018	TAATCGATTA	+	10	3	1
14	CUX1_CUT_3	Taipale_Cell_2013	TAATCGATAA	+	10	3	1
14	CUX2_CUT_2	Taipale_Cell_2013	TAATCGATAA	+	10	3	1
14	ONECUT2_CUT_1	Taipale_Cell_2013	AAAAAATCGATAAT	+	14	0	0
14	ONECUT1_CUT_1	Taipale_Cell_2013	AAAAAATCGATAAT	+	14	0	0
14	ONECUT1_CUT_2	Taipale_Cell_2013	AAAAAATCGATAAT	+	14	0	0
14	ONECUT3_CUT_1	Taipale_Cell_2013	AAAAAATCAATAAT	+	14	0	0
14	PAX7_PAX_1	Taipale_Cell_2013	TAATCGATTA	+	10	3	1
14	PAX3_PAX_1	Taipale_Cell_2013	TAATCGATTA	+	10	3	1
14	PAX7_PAX_2	Taipale_Cell_2013	TAATCGATTA	+	10	3	1
15	CUX1_CUT_1	Taipale_Cell_2013	ATCGATAACTGATCGAT	+	17	0	0
16	CUX1_HUMAN.H11MO.0.C	HOCOMOCO_v11	CCATCGATCCCCCT	-	14	0	6
16	CUX1_MOUSE.H11MO.0.C	HOCOMOCO_v11	CCATCGATCCCCCT	-	14	0	6
16	CUX1_CUT_2	Taipale_Cell_2013	ATCGATAACCTGATCGAT	+	18	2	0
16	CUX2_CUT_1	Taipale_Cell_2013	ATCGATAAAATTATCGAT	+	18	2	0
17	CUX2_MOUSE.H11MO.0.C	HOCOMOCO_v11	AAATCAATGAA	+	11	0	0
18	CDX1_HUMAN.H11MO.0.C	HOCOMOCO_v11	ATTTATGT	+	8	0	0
18	CDX1_MOUSE.H11MO.0.C	HOCOMOCO_v11	ATTTATGT	+	8	0	0
19	HXA10_HUMAN.H11MO.0.C	HOCOMOCO_v11	GATAATTTATGA	+	12	0	2
19	HXA10_MOUSE.H11MO.0.C	HOCOMOCO_v11	GATAATTTATGA	+	12	0	2
19	HXA9_HUMAN.H11MO.0.B	HOCOMOCO_v11	ATGATTTATGG	+	11	1	2
19	HXA9_MOUSE.H11MO.0.B	HOCOMOCO_v11	ATGATTTATGG	+	11	1	2
19	HXC9_MOUSE.H11MO.0.A	HOCOMOCO_v11	TGATTTATGGCC	+	12	2	0
19	MEIS1_HUMAN.H11MO.0.A	HOCOMOCO_v11	ATGATTTATGGC	+	12	1	1
19	MEIS1_MOUSE.H11MO.0.A	HOCOMOCO_v11	ATGATTTATGGC	+	12	1	1
19	Hoxc9_MA0485.1	Jaspar2018	GTGATTTATGGCC	-	13	1	0
19	Hoxa9_MA0594.1	Jaspar2018	TGATTTATGGC	-	11	2	1
20	HXA1_HUMAN.H11MO.0.C	HOCOMOCO_v11	TTGATGGATG	+	10	0	0
20	HXA1_MOUSE.H11MO.0.C	HOCOMOCO_v11	TTGATGGATG	+	10	0	0
21	HXB7_HUMAN.H11MO.0.C	HOCOMOCO_v11	TTGATTAATG	+	10	4	1
21	HXB7_MOUSE.H11MO.0.C	HOCOMOCO_v11	TTGATTAATG	+	10	4	1
21	HXB8_HUMAN.H11MO.0.C	HOCOMOCO_v11	TTGATTAATGC	+	11	4	0
21	HXB8_MOUSE.H11MO.0.C	HOCOMOCO_v11	TTGATTAATGC	+	11	4	0
21	PDX1_HUMAN.H11MO.0.A	HOCOMOCO_v11	TGATTGATG	+	9	5	1
21	PBX2_HUMAN.H11MO.0.C	HOCOMOCO_v11	TAAATTGATTGATGG	+	15	0	0
21	PBX2_MOUSE.H11MO.0.C	HOCOMOCO_v11	TAAATTGATTGATGG	+	15	0	0
21	PBX1_MA0070.1	Jaspar2018	TTTGATTGATGG	-	12	3	0
22	Hoxa11_MA0911.1	Jaspar2018	GGTCGTAAAATT	+	12	0	0
22	HOXC10_MA0905.1	Jaspar2018	GTCGTAAAAT	+	10	1	1
22	HOXC11_MA0651.1	Jaspar2018	GGTCGTAAAAT	+	11	0	1
22	HOXC12_MA0906.1	Jaspar2018	GGTCGTAAAAA	+	11	0	1
22	HOXD11_MA0908.1	Jaspar2018	GTCGTAAAAA	+	10	1	1
22	HOXD12_MA0873.1	Jaspar2018	AGTCGTAAAAA	+	11	0	1
22	HOXC13_MA0907.1	Jaspar2018	GCTCGTAAAAA	+	11	0	1
22	HOXA10_homeodomain_1	Taipale_Cell_2013	GGTCGTAAAAAT	+	12	0	0
22	HOXC11_homeodomain_1	Taipale_Cell_2013	GGTCGTAAAAT	+	11	0	1
22	Hoxa11.mouse_homeodomain_1	Taipale_Cell_2013	GGTCGTAAAATT	+	12	0	0
22	HOXC10_homeodomain_3	Taipale_Cell_2013	GTCGTAAAAT	+	10	1	1
22	HOXC11_homeodomain_3	Taipale_Cell_2013	GGTCGTAAAAT	+	11	0	1
22	HOXD12_homeodomain_3	Taipale_Cell_2013	GGTCGTAAAAT	+	11	0	1
22	Hoxc10.mouse_homeodomain_1	Taipale_Cell_2013	GTCATAAAAA	+	10	1	1
22	HOXC12_homeodomain_2	Taipale_Cell_2013	GGTCGTAAAAA	+	11	0	1
22	HOXD11_homeodomain_1	Taipale_Cell_2013	GTCGTAAAAA	+	10	1	1
22	HOXD12_homeodomain_2	Taipale_Cell_2013	AGTCGTAAAAA	+	11	0	1
22	Hoxd13.mouse_homeodomain_2	Taipale_Cell_2013	GCTCGTAAAAC	+	11	0	1
22	HOXA13_homeodomain_2	Taipale_Cell_2013	GCTCGTAAAAC	+	11	0	1
22	HOXB13_homeodomain_2	Taipale_Cell_2013	GCTCGTAAAAA	+	11	0	1
22	Hoxd9.mouse_homeodomain_3	Taipale_Cell_2013	GTCGTAAAA	+	9	1	2
22	HOXC13_homeodomain_2	Taipale_Cell_2013	GCTCGTAAAAA	+	11	0	1
22	HOXA13_homeodomain_4	Taipale_Cell_2013	TCTCGTAAAAA	+	11	0	1
22	HOXD13_homeodomain_2	Taipale_Cell_2013	GCTCGTAAAAC	+	11	0	1
23	HXA13_HUMAN.H11MO.0.C	HOCOMOCO_v11	CCAATAAAACC	-	11	0	0
23	HXA13_MOUSE.H11MO.0.C	HOCOMOCO_v11	CCAATAAAACC	-	11	0	0
23	CPEB1_RRM_1	Taipale_Cell_2013	AATAAAAA	+	8	2	1
24	HXC9_HUMAN.H11MO.0.C	HOCOMOCO_v11	GGCAATAAAA	-	10	2	1
24	CDX2_HUMAN.H11MO.0.A	HOCOMOCO_v11	ACAGCAATAAAA	-	12	0	1
24	HXB13_HUMAN.H11MO.0.A	HOCOMOCO_v11	GCCAATAAAA	-	10	2	1
24	CDX2_MOUSE.H11MO.0.A	HOCOMOCO_v11	AAGGCCATAAAA	-	12	0	1
24	Arid3a_MA0151.1	Jaspar2018	ATTAAA	+	6	6	1
24	Hoxd9_MA0913.1	Jaspar2018	GCAATAAAAA	+	10	3	0
24	HOXA10_MA0899.1	Jaspar2018	GGTAATAAAAA	+	11	2	0
24	HOXB13_MA0901.1	Jaspar2018	CCAATAAAAC	+	10	3	0
24	CDX1_MA0878.1	Jaspar2018	GCAATAAAA	+	9	3	1
24	HOXA13_MA0650.1	Jaspar2018	CCAATAAAAA	+	10	3	0
24	HOXD13_MA0909.1	Jaspar2018	CCAATAAAAA	+	10	3	0
24	HOXC10_homeodomain_1	Taipale_Cell_2013	CCCATAAAAA	+	10	3	0
24	Hoxd9.mouse_homeodomain_2	Taipale_Cell_2013	GCAATAAAAA	+	10	3	0
24	Hoxc10.mouse_homeodomain_2	Taipale_Cell_2013	GTAATAAAAA	+	10	3	0
24	HOXD12_homeodomain_4	Taipale_Cell_2013	GTAATAAAA	+	9	3	1
24	HOXD12_homeodomain_1	Taipale_Cell_2013	GTAATAAAA	+	9	3	1
24	HOXC10_homeodomain_2	Taipale_Cell_2013	GTAATAAAAA	+	10	3	0
24	HOXC12_homeodomain_1	Taipale_Cell_2013	GTAATAAAA	+	9	3	1
24	HOXA10_homeodomain_2	Taipale_Cell_2013	GGTAATAAAAA	+	11	2	0
24	HOXA13_homeodomain_1	Taipale_Cell_2013	CCAATAAAAC	+	10	3	0
24	HOXB13_homeodomain_1	Taipale_Cell_2013	CCAATAAAAC	+	10	3	0
24	CDX1_homeodomain_1	Taipale_Cell_2013	GCAATAAAA	+	9	3	1
24	HOXC11_homeodomain_4	Taipale_Cell_2013	AGCAATAAAAA	+	11	2	0
24	Hoxa11.mouse_homeodomain_2	Taipale_Cell_2013	GGCCATAAAAT	+	11	2	0
24	Hoxd9.mouse_homeodomain_1	Taipale_Cell_2013	CCCATAAAA	+	9	3	1
24	HOXD11_homeodomain_2	Taipale_Cell_2013	GGTAATAAAA	+	10	2	1
24	Hoxd13.mouse_homeodomain_1	Taipale_Cell_2013	CCAATAAAAA	+	10	3	0
24	HOXA13_homeodomain_3	Taipale_Cell_2013	CCAATAAAAA	+	10	3	0
24	HOXC11_homeodomain_2	Taipale_Cell_2013	AGCAATAAAAA	+	11	2	0
24	HOXD13_homeodomain_1	Taipale_Cell_2013	CCAATAAAAA	+	10	3	0
24	CDX2_homeodomain_1	Taipale_Cell_2013	GCAATAAAA	+	9	3	1
24	HOXC13_homeodomain_1	Taipale_Cell_2013	CCAATAAAAA	+	10	3	0
25	OTX1_homeodomain_1	Taipale_Cell_2013	GTTAATCCGATTAAC	+	15	0	0
25	Otx1.mouse_homeodomain_1	Taipale_Cell_2013	GTTAATCCGATTAAC	+	15	0	0
25	OTX2_homeodomain_1	Taipale_Cell_2013	GTTAATCCGATTAAC	+	15	0	0
26	CRX_HUMAN.H11MO.0.B	HOCOMOCO_v11	TAAGAGGATTAGG	+	13	1	3
26	CRX_MOUSE.H11MO.0.A	HOCOMOCO_v11	TAAGAGGATTAGG	+	13	1	3
26	OTX2_HUMAN.H11MO.0.A	HOCOMOCO_v11	AGGGGATTAAC	+	11	3	3
26	OTX2_MOUSE.H11MO.0.A	HOCOMOCO_v11	TAAGAGGATTAA	+	12	1	4
26	PITX1_MOUSE.H11MO.0.C	HOCOMOCO_v11	AGGGATTAAC	+	10	4	3
26	Crx_MA0467.1	Jaspar2018	AAGAGGATTAG	+	11	2	4
26	PITX3_MA0714.1	Jaspar2018	GGGATTAAG	-	9	5	3
26	Dmbx1_MA0883.1	Jaspar2018	TGAACCGGATTAATGAA	+	17	0	0
26	Pitx1_MA0682.1	Jaspar2018	GGGATTAA	-	8	5	4
26	GSC2_MA0891.1	Jaspar2018	GCGGATTAGG	-	10	4	3
26	GSC_MA0648.1	Jaspar2018	GGGGATTAGC	-	10	4	3
26	OTX2_MA0712.1	Jaspar2018	AGGATTAA	-	8	5	4
26	OTX1_MA0711.1	Jaspar2018	CGGATTAA	-	8	5	4
26	RHOXF1_MA0719.1	Jaspar2018	GGGATTAT	-	8	5	4
26	PITX1_homeodomain_2	Taipale_Cell_2013	GGGATTAAG	-	9	5	3
26	PITX3_homeodomain_1	Taipale_Cell_2013	GGGATTAAG	-	9	5	3
26	DMBX1_homeodomain_1	Taipale_Cell_2013	GCGGATTAAC	+	10	4	3
26	PITX1_homeodomain_1	Taipale_Cell_2013	GGGATTAAG	-	9	5	3
26	DPRX_homeodomain_1	Taipale_Cell_2013	ACGGATTAGC	+	10	4	3
26	Otx1.mouse_homeodomain_2	Taipale_Cell_2013	CGGATTAA	-	8	5	4
26	PITX1_homeodomain_3	Taipale_Cell_2013	GGGATTAA	-	8	5	4
26	GSC2_homeodomain_1	Taipale_Cell_2013	GCGGATTAGG	-	10	4	3
26	GSC_homeodomain_1	Taipale_Cell_2013	GGGGATTAGC	-	10	4	3
26	OTX2_homeodomain_2	Taipale_Cell_2013	AGGATTAA	-	8	5	4
26	OTX1_homeodomain_2	Taipale_Cell_2013	CGGATTAA	-	8	5	4
26	RHOXF1_homeodomain_4	Taipale_Cell_2013	GGGATTAA	-	8	5	4
26	RHOXF1_homeodomain_2	Taipale_Cell_2013	GGGATTAT	-	8	5	4
26	DPRX_homeodomain_2	Taipale_Cell_2013	GGGATTATCCC	-	11	5	1
26	RHOXF1_homeodomain_3	Taipale_Cell_2013	GGATTATCC	-	9	6	2
26	RHOXF1_homeodomain_1	Taipale_Cell_2013	GGATTATCC	-	9	6	2
27	NKX28_HUMAN.H11MO.0.C	HOCOMOCO_v11	TTCAAGGAC	+	9	0	0
27	NKX28_MOUSE.H11MO.0.C	HOCOMOCO_v11	TTCAAGGAC	+	9	0	0
28	NKX31_HUMAN.H11MO.0.C	HOCOMOCO_v11	AAAGCACTTAAC	-	12	0	1
28	NKX31_MOUSE.H11MO.0.C	HOCOMOCO_v11	AAAGCACTTAAC	-	12	0	1
28	NKX22_MOUSE.H11MO.0.A	HOCOMOCO_v11	AGCCACTCCAG	-	11	1	1
28	NKX25_MOUSE.H11MO.0.A	HOCOMOCO_v11	CCACTCCAGA	-	10	3	0
28	NKX21_HUMAN.H11MO.0.A	HOCOMOCO_v11	GCCACTCAAG	-	10	2	1
28	NKX25_HUMAN.H11MO.0.B	HOCOMOCO_v11	CCTCTCCA	-	8	3	2
28	NKX21_MOUSE.H11MO.0.A	HOCOMOCO_v11	CCACTCAAGA	-	10	3	0
28	NKX2-3_MA0672.1	Jaspar2018	ACCACTTGAA	+	10	2	1
28	NKX2-8_MA0673.1	Jaspar2018	CCACTTGAA	+	9	3	1
28	Nkx2-5_MA0503.1	Jaspar2018	AGCCACTCAAG	+	11	1	1
28	NKX2-3_homeodomain_2	Taipale_Cell_2013	ACCACTTGAA	+	10	2	1
28	NKX2-3_homeodomain_1	Taipale_Cell_2013	ACCACTTGAA	+	10	2	1
28	NKX2-8_homeodomain_1	Taipale_Cell_2013	CCACTTGAG	+	9	3	1
28	NKX2-8_homeodomain_2	Taipale_Cell_2013	CCACTTGAA	+	9	3	1
29	TF7L2_HUMAN.H11MO.0.A	HOCOMOCO_v11	CCACATCAAAGGG	-	13	2	2
29	TF7L2_MOUSE.H11MO.0.A	HOCOMOCO_v11	CCACATCAAAGGG	-	13	2	2
29	TF7L1_HUMAN.H11MO.0.B	HOCOMOCO_v11	AACATCAAAGGCA	-	13	3	1
29	TF7L1_MOUSE.H11MO.0.A	HOCOMOCO_v11	ACATCAAAGGC	-	11	4	2
29	TCF7_HUMAN.H11MO.0.A	HOCOMOCO_v11	AACCACATCAAAGGAA	+	16	0	1
29	LEF1_MA0768.1	Jaspar2018	AAAGATCAAAGGGTT	+	15	2	0
29	Tcf7_MA0769.1	Jaspar2018	AAAGATCAAAGG	+	12	2	3
29	TCF7L2_MA0523.1	Jaspar2018	AAAGATCAAAGGAA	+	14	2	1
29	TCF7L1_MA1421.1	Jaspar2018	AAAGATCAAAGG	+	12	2	3
29	LEF1_HMG_1	Taipale_Cell_2013	AAAGATCAAAGGGTT	+	15	2	0
29	Tcf7.mouse_HMG_1	Taipale_Cell_2013	AAAGATCAAAGG	+	12	2	3
29	TCF7L1_HMG_1	Taipale_Cell_2013	AAAGATCAAAGG	+	12	2	3
30	HNF4A_HUMAN.H11MO.0.A	HOCOMOCO_v11	GAGTCCAAAGTCCA	+	14	1	2
30	HNF4A_MOUSE.H11MO.0.A	HOCOMOCO_v11	AAGGCCAAAGTCCA	+	14	1	2
30	HNF4G_HUMAN.H11MO.0.B	HOCOMOCO_v11	GAGTCCAAAGTCCA	+	14	1	2
30	HNF4G_MOUSE.H11MO.0.C	HOCOMOCO_v11	GAGTCCAAAGTCCA	+	14	1	2
30	NR1H3_MOUSE.H11MO.0.A	HOCOMOCO_v11	GAGGTCAAAGGTCAG	+	15	1	1
30	RXRG_HUMAN.H11MO.0.B	HOCOMOCO_v11	GGTCAAAGGTCAC	+	13	3	1
30	HNF4G_MA0484.1	Jaspar2018	AGAGTCCAAAGTCCA	+	15	0	2
30	Hnf4a_MA0114.3	Jaspar2018	GGGGTCAAAGTCCAAT	+	16	1	0
30	Nr2f6_MA0677.1	Jaspar2018	GAGGTCAAAGGTCA	+	14	1	2
30	NR2C2_MA0504.1	Jaspar2018	AGGGGTCAGAGGTCA	+	15	0	2
30	Rxra_MA0512.2	Jaspar2018	GGGGTCAAAGGTCA	+	14	1	2
30	RXRG_MA0856.1	Jaspar2018	GGGGTCAAAGGTCA	+	14	1	2
30	RXRB_MA0855.1	Jaspar2018	GGGGTCAAAGGTCA	+	14	1	2
30	NR1H2+RXRA_MA0115.1	Jaspar2018	AAAGGTCAAAGGTCAAC	+	17	0	0
30	HNF4A_nuclearreceptor_3	Taipale_Cell_2013	GGGTCCAAAGTCCAAT	+	16	1	0
30	HNF4A_nuclearreceptor_1	Taipale_Cell_2013	GAGTCCAAAGTCCATC	+	16	1	0
30	HNF4A_nuclearreceptor_5	Taipale_Cell_2013	GGGGTCAAAGTCCAAT	+	16	1	0
30	HNF4A_nuclearreceptor_2	Taipale_Cell_2013	GGGGTCAAAGTCCATT	+	16	1	0
30	Hnf4a.mouse_nuclearreceptor_1	Taipale_Cell_2013	GGGGTCAAAGTCCAAT	+	16	1	0
30	HNF4A_nuclearreceptor_6	Taipale_Cell_2013	GGGTCCAAAGGTCAA	+	15	1	1
30	NR2C2_nuclearreceptor_1	Taipale_Cell_2013	GAGGTCAAAGGTCA	+	14	1	2
30	NR2F6_nuclearreceptor_3	Taipale_Cell_2013	GAGGTCAAAGGTCA	+	14	1	2
30	HNF4A_nuclearreceptor_4	Taipale_Cell_2013	GGGGTCAAAGGTCA	+	14	1	2
30	Rxra.mouse_nuclearreceptor_1	Taipale_Cell_2013	GGGGTCAAAGGTCA	+	14	1	2
30	NR2F1_nuclearreceptor_1	Taipale_Cell_2013	GAGGTCAAAGGTCAA	+	15	1	1
30	RXRA_nuclearreceptor_3	Taipale_Cell_2013	GGGGTCAAAGGTCA	+	14	1	2
30	RXRA_nuclearreceptor_1	Taipale_Cell_2013	GGGGTCAAAGGTCA	+	14	1	2
30	NR2F6_nuclearreceptor_2	Taipale_Cell_2013	GAGGTCAAAGGTCA	+	14	1	2
30	RXRG_nuclearreceptor_1	Taipale_Cell_2013	GGGGTCAAAGGTCA	+	14	1	2
30	RXRB_nuclearreceptor_1	Taipale_Cell_2013	GGGGTCAAAGGTCA	+	14	1	2
30	Nr2f6.mouse_nuclearreceptor_2	Taipale_Cell_2013	GAGGTCAAAGGTCA	+	14	1	2
30	RXRG_nuclearreceptor_3	Taipale_Cell_2013	GGGGTCAAAGGTCA	+	14	1	2
30	Rxrb.mouse_nuclearreceptor_1	Taipale_Cell_2013	GGGGTCAAAGGTCA	+	14	1	2
31	NR2E3_HUMAN.H11MO.0.C	HOCOMOCO_v11	AAAGTCAAAAGTCA	+	14	0	0
31	NR2E3_MOUSE.H11MO.0.C	HOCOMOCO_v11	AAAGTCAAAAGTCA	+	14	0	0
32	COT1_HUMAN.H11MO.0.C	HOCOMOCO_v11	GGGGTCAGAGGTCAGGG	+	17	3	0
32	RXRA_HUMAN.H11MO.0.A	HOCOMOCO_v11	GGGGGAGGCAGAGGTCAGAG	+	20	0	0
32	NR2C2_MOUSE.H11MO.0.A	HOCOMOCO_v11	AGGTCAAAGGTCA	+	13	4	3
32	RARA_HUMAN.H11MO.0.A	HOCOMOCO_v11	GGGGGATCAAGAGGTCAAGG	+	20	0	0
32	PPARG_HUMAN.H11MO.0.A	HOCOMOCO_v11	AAGTGGGGCAAAGGTCA	+	17	0	3
32	PPARA_HUMAN.H11MO.0.B	HOCOMOCO_v11	AACTGGGGCAAAGGTCA	+	17	0	3
32	PPARA_MOUSE.H11MO.0.A	HOCOMOCO_v11	AACTAGGTCAAAGGTCA	+	17	0	3
32	PPARG_MOUSE.H11MO.0.A	HOCOMOCO_v11	AAGTGGGGCAAAGGTCA	+	17	0	3
32	RORA_HUMAN.H11MO.0.C	HOCOMOCO_v11	AACTAGGTCAGGG	+	13	7	0
32	RORA_MOUSE.H11MO.0.C	HOCOMOCO_v11	AACTAGGTCAGGG	+	13	7	0
32	NR4A1_HUMAN.H11MO.0.A	HOCOMOCO_v11	AAAGGTCAG	+	9	9	2
32	NR2C2_HUMAN.H11MO.0.B	HOCOMOCO_v11	GGTTCCGGGTCA	+	12	5	3
32	NR4A1_MOUSE.H11MO.0.B	HOCOMOCO_v11	AAAAGGTCA	+	9	8	3
32	Pparg+Rxra_MA0065.2	Jaspar2018	GTAGGGCAAAGGTCA	+	15	2	3
32	PPARA+RXRA_MA1148.1	Jaspar2018	ATGTAGGTCAAAGGTCAT	+	18	0	2
33	RXRA_nuclearreceptor_2	Taipale_Cell_2013	GGGGTCATGACCCC	+	14	0	0
33	RXRA_nuclearreceptor_4	Taipale_Cell_2013	GAGGTCATGACCCC	+	14	0	0
33	RXRG_nuclearreceptor_2	Taipale_Cell_2013	GAGGTCATGACCCC	+	14	0	0
33	RXRG_nuclearreceptor_4	Taipale_Cell_2013	GGGGTCATGACCTC	+	14	0	0
33	Rxra.mouse_nuclearreceptor_2	Taipale_Cell_2013	GGGTCATGACCC	+	12	1	1
34	THRA_nuclearreceptor_1	Taipale_Cell_2013	GTGACCTTATGAGGTCAC	+	18	0	0
34	THRB_nuclearreceptor_1	Taipale_Cell_2013	GTGACCTTATAAGGTCAC	+	18	0	0
35	NR4A2_nuclearreceptor_2	Taipale_Cell_2013	TGACCTTTAAAGGTCA	+	16	0	0
36	ERR1_HUMAN.H11MO.0.A	HOCOMOCO_v11	CTCAAGGTCACACAG	+	15	7	0
36	ERR2_HUMAN.H11MO.0.A	HOCOMOCO_v11	TCAAGGTCA	+	9	8	5
36	ERR3_MOUSE.H11MO.0.C	HOCOMOCO_v11	TCAAGGTCAC	+	10	8	4
36	ERR1_MOUSE.H11MO.0.A	HOCOMOCO_v11	AGGTCAAGGTCA	+	12	5	5
36	ERR3_HUMAN.H11MO.0.B	HOCOMOCO_v11	TCAAGGTCA	+	9	8	5
36	Esrrg_MA0643.1	Jaspar2018	TCAAGGTCAT	+	10	8	4
36	ESRRB_MA0141.3	Jaspar2018	TCAAGGTCATA	+	11	8	3
36	Esrra_MA0592.2	Jaspar2018	TTCAAGGTCAT	+	11	7	4
36	ESRRA_nuclearreceptor_1	Taipale_Cell_2013	TTCAAGGTCAT	+	11	7	4
36	ESRRA_nuclearreceptor_4	Taipale_Cell_2013	TTCAAGGTCAA	+	11	7	4
36	ESRRG_nuclearreceptor_3	Taipale_Cell_2013	TCAAGGTCAT	+	10	8	4
36	ESRRB_nuclearreceptor_1	Taipale_Cell_2013	TCAAGGTCATA	+	11	8	3
36	Esrra.mouse_nuclearreceptor_2	Taipale_Cell_2013	TTCAAGGTCAT	+	11	7	4
36	ESRRG_nuclearreceptor_2	Taipale_Cell_2013	AAGGTCAGTCAAGGTCA	+	17	0	5
36	ESRRA_nuclearreceptor_2	Taipale_Cell_2013	AAGGTCATTCAAGGTCA	+	17	0	5
36	ESRRA_nuclearreceptor_5	Taipale_Cell_2013	AAGGTCATTCAAGGTCA	+	17	0	5
36	Esrra.mouse_nuclearreceptor_1	Taipale_Cell_2013	TAGGTCAGTCAAGGTCA	+	17	0	5
37	THRB_nuclearreceptor_3	Taipale_Cell_2013	GTGACCTTACATAAGGTCAC	+	20	0	0
38	NR4A2_nuclearreceptor_1	Taipale_Cell_2013	AGGTCAAACTGTGACCT	+	17	0	0
39	THRB_nuclearreceptor_2	Taipale_Cell_2013	GTGACCTTATTAAGGTCAC	+	19	0	0
40	ERR2_MOUSE.H11MO.0.A	HOCOMOCO_v11	AAGTTCAAGGTCATCCT	+	17	9	0
40	NR5A2_MOUSE.H11MO.0.A	HOCOMOCO_v11	GTTCAAGGTCA	+	11	11	4
40	NR5A2_HUMAN.H11MO.0.B	HOCOMOCO_v11	GTTCAAGGCCA	+	11	11	4
40	STF1_HUMAN.H11MO.0.B	HOCOMOCO_v11	GCTCAAGGCCA	+	11	11	4
40	STF1_MOUSE.H11MO.0.B	HOCOMOCO_v11	GCTCAAGGCCA	+	11	11	4
40	NR6A1_HUMAN.H11MO.0.B	HOCOMOCO_v11	AAGTTCAAGGTCA	+	13	9	4
40	RXRA_MOUSE.H11MO.0.A	HOCOMOCO_v11	AGGGTCAGGAGTTCAAGGTCA	+	21	1	4
40	RARA_MOUSE.H11MO.0.A	HOCOMOCO_v11	GGGTCAGAAGTTCAAGGTCA	+	20	2	4
40	RXRG_MOUSE.H11MO.0.B	HOCOMOCO_v11	GAGGGTCAGGAGTTCAAGGTCA	+	22	0	4
40	Nr5a2_MA0505.1	Jaspar2018	AAGTTCAAGGTCAGC	+	15	9	2
41	COT1_MOUSE.H11MO.0.B	HOCOMOCO_v11	CAAAGGTCA	+	9	10	11
41	COT2_HUMAN.H11MO.0.A	HOCOMOCO_v11	CAAAGGTCAGAGG	+	13	10	7
41	COT2_MOUSE.H11MO.0.A	HOCOMOCO_v11	CCAAAGGTCAGAG	+	13	9	8
41	NR2C1_HUMAN.H11MO.0.C	HOCOMOCO_v11	GGCCAGAGGTCAG	+	13	7	10
41	NR2C1_MOUSE.H11MO.0.C	HOCOMOCO_v11	GGCCAGAGGTCAG	+	13	7	10
41	NR4A2_HUMAN.H11MO.0.C	HOCOMOCO_v11	AAAGGTCAC	+	9	11	10
41	NR4A2_MOUSE.H11MO.0.C	HOCOMOCO_v11	AAAGGTCAC	+	9	11	10
41	RARA_MA0730.1	Jaspar2018	AGGTCATGCAAAGGTCA	+	17	2	11
41	NR2F2_MA1111.1	Jaspar2018	CAAAGGTCAAA	+	11	10	9
41	Rarb_MA0858.1	Jaspar2018	AGGTCAACTAAAGGTCA	+	17	2	11
41	RARA+RXRG_MA1149.1	Jaspar2018	GAGGTCATGTAGAGGTCA	+	18	1	11
41	NR4A1_MA1112.1	Jaspar2018	AAAAGGTCAC	+	10	10	10
41	RARA+RXRA_MA0159.1	Jaspar2018	AGGTCATGGAGAGGTCA	+	17	2	11
41	RORA_MA0071.1	Jaspar2018	ATCAAGGTCA	+	10	9	11
41	NR4A2_MA0160.1	Jaspar2018	AAGGTCAC	+	8	12	10
41	NR2F1_MA0017.2	Jaspar2018	CAAAGGTCAAGGG	+	13	10	7
41	RARA_nuclearreceptor_3	Taipale_Cell_2013	AGGTCATGCAAAGGTCA	+	17	2	11
41	RARG_nuclearreceptor_5	Taipale_Cell_2013	AAGGTCAAGCAAAGGTCA	+	18	1	11
41	RARA_nuclearreceptor_6	Taipale_Cell_2013	AGGTCAACTAAAGGTCA	+	17	2	11
41	Rara.mouse_nuclearreceptor_2	Taipale_Cell_2013	AGGTCACTCAAAGGTCA	+	17	2	11
41	RARG_nuclearreceptor_2	Taipale_Cell_2013	AAGGTCAACTAAAGGTCA	+	18	1	11
41	RORA_nuclearreceptor_1	Taipale_Cell_2013	CAAAGGTCAAATTGAGGTCA	+	20	10	0
41	Rarb.mouse_nuclearreceptor_3	Taipale_Cell_2013	AGGTCAACTAAAGGTCA	+	17	2	11
41	Rarg.mouse_nuclearreceptor_2	Taipale_Cell_2013	AAGGTCATCTAAAGGTCA	+	18	1	11
41	NR4A2_nuclearreceptor_3	Taipale_Cell_2013	TTTAAAGGTCA	+	11	8	11
41	ESRRG_nuclearreceptor_1	Taipale_Cell_2013	AAGGTCATTTCAAGGTCA	+	18	1	11
41	ESRRA_nuclearreceptor_6	Taipale_Cell_2013	CAAGGTCATTTCAAGGTCA	+	19	0	11
41	NR2F1_nuclearreceptor_4	Taipale_Cell_2013	CAAAGGTCAAGGG	+	13	10	7
41	ESRRA_nuclearreceptor_3	Taipale_Cell_2013	CAAGGTCATTTCAAGGTCA	+	19	0	11
41	NR2F1_nuclearreceptor_3	Taipale_Cell_2013	GGGGTCAA	+	8	12	10
42	Rarg_MA0859.1	Jaspar2018	AAGGTCAAAAGGTCAA	+	16	4	2
42	Nr2f6_MA0728.1	Jaspar2018	GAGGTCAAAAGGTCA	+	15	4	3
42	Rarb_MA0857.1	Jaspar2018	AAAGGTCAAAAGGTCA	+	16	3	3
42	RARA_MA0729.1	Jaspar2018	GAGGTCAAAAGGTCAATG	+	18	4	0
42	NR2F1_nuclearreceptor_2	Taipale_Cell_2013	GAGGTCAAAAGGTCAA	+	16	4	2
42	NR2F6_nuclearreceptor_1	Taipale_Cell_2013	GAGGTCAAAAGGTCA	+	15	4	3
42	Rarg.mouse_nuclearreceptor_1	Taipale_Cell_2013	AAGGTCAAAAGGTCAA	+	16	4	2
42	RARG_nuclearreceptor_1	Taipale_Cell_2013	GAGGTCAAAAGGTCACA	+	17	4	1
42	RARA_nuclearreceptor_4	Taipale_Cell_2013	AGGGTCAAAAGGTCA	+	15	4	3
42	Rara.mouse_nuclearreceptor_3	Taipale_Cell_2013	AAGGTCAAAAGGTCA	+	15	4	3
42	Nr2f6.mouse_nuclearreceptor_1	Taipale_Cell_2013	GAGGTCAAAAGGTCA	+	15	4	3
42	Rarb.mouse_nuclearreceptor_1	Taipale_Cell_2013	AAAGGTCAAAAGGTCA	+	16	3	3
42	RARA_nuclearreceptor_2	Taipale_Cell_2013	GAGGTCAAAAGGTCAATG	+	18	4	0
42	RARG_nuclearreceptor_4	Taipale_Cell_2013	GAGGTCAAAAGGTCAC	+	16	4	2
42	RARB_nuclearreceptor_1	Taipale_Cell_2013	AAAGGTCAAAAGGTCA	+	16	3	3
42	RORA_nuclearreceptor_2	Taipale_Cell_2013	TAACTAGGTTAGTAGGTCA	+	19	0	3
43	Nr2e1_MA0676.1	Jaspar2018	AAAAGTCAA	+	9	6	0
43	NR2E1_nuclearreceptor_1	Taipale_Cell_2013	AAAAGTCAA	+	9	6	0
43	Nr2e1.mouse_nuclearreceptor_1	Taipale_Cell_2013	AAAAGTCAA	+	9	6	0
43	Nr2e1.mouse_nuclearreceptor_2	Taipale_Cell_2013	AAGTCAATAAGTCA	+	14	0	1
43	NR2E1_nuclearreceptor_2	Taipale_Cell_2013	AAGTCAATAAGTCA	+	14	0	1
44	VDR_HUMAN.H11MO.0.A	HOCOMOCO_v11	GGGGTCAGTGGGTTCA	+	16	0	0
44	VDR_MOUSE.H11MO.0.A	HOCOMOCO_v11	GGGGTCAGTGGGTTCA	+	16	0	0
44	RXRA+VDR_MA0074.1	Jaspar2018	GGGTCATCGAGTTCA	+	15	1	0
44	VDR_MA0693.2	Jaspar2018	TGAGTTCA	+	8	8	0
44	VDR_nuclearreceptor_1	Taipale_Cell_2013	GAGTTCATTGAGTTCA	+	16	0	0
44	Vdr.mouse_nuclearreceptor_1	Taipale_Cell_2013	GAGTTCATCGGGTTCA	+	16	0	0
45	NR1H3_HUMAN.H11MO.0.B	HOCOMOCO_v11	CAGAGGTCACTGCAGGTCA	+	19	0	1
45	THA_MOUSE.H11MO.0.C	HOCOMOCO_v11	GAGGTCATCTGAGGACA	+	17	2	1
45	THA_HUMAN.H11MO.0.C	HOCOMOCO_v11	GGGTCACTTCAGGTCAG	+	17	3	0
45	NR1I2_HUMAN.H11MO.0.C	HOCOMOCO_v11	TGAGGTCAAAAAAGTTCAG	+	19	1	0
45	NR1I2_MOUSE.H11MO.0.C	HOCOMOCO_v11	TGAGGTCAAAAAAGTTCAG	+	19	1	0
45	THB_HUMAN.H11MO.0.C	HOCOMOCO_v11	GAGGTCAGGTCAGGTCA	+	17	2	1
45	NR1I3_HUMAN.H11MO.0.C	HOCOMOCO_v11	GGGGTCAGGAAAGTTCAG	+	18	2	0
45	NR1I3_MOUSE.H11MO.0.C	HOCOMOCO_v11	GGGGTCAGGAAAGTTCAG	+	18	2	0
45	RXRB_HUMAN.H11MO.0.C	HOCOMOCO_v11	TGAGGTCACA	+	10	1	9
45	RXRB_MOUSE.H11MO.0.C	HOCOMOCO_v11	TGAGGTCACA	+	10	1	9
45	Nr1h3+Rxra_MA0494.1	Jaspar2018	CAGAGGTTACTTTAGGTCA	-	19	0	1
45	NR1H4_MA1110.1	Jaspar2018	TAGGTCATTGA	-	11	2	7
45	Rarg_MA0860.1	Jaspar2018	AAGGTCACGAAAGGTCA	+	17	2	1
45	RARG_nuclearreceptor_6	Taipale_Cell_2013	AAGGTCAACAGAGGTCA	+	17	2	1
45	RARA_nuclearreceptor_1	Taipale_Cell_2013	AAAGGTCATTTGAGGTCA	+	18	1	1
45	RARG_nuclearreceptor_3	Taipale_Cell_2013	AAGGTCACCAGAGGTCA	+	17	2	1
45	Rara.mouse_nuclearreceptor_1	Taipale_Cell_2013	AAAGGTCAAGAGAGGTCA	+	18	1	1
45	RARA_nuclearreceptor_5	Taipale_Cell_2013	AAAGGTCATGTGAGGTCA	+	18	1	1
45	Rarb.mouse_nuclearreceptor_2	Taipale_Cell_2013	AAAGGTCACCAGAGGTCA	+	18	1	1
45	Rarg.mouse_nuclearreceptor_3	Taipale_Cell_2013	AAGGTCACGAAAGGTCA	+	17	2	1
46	ESR1_HUMAN.H11MO.0.A	HOCOMOCO_v11	AGGTCACCCTGACCT	+	15	3	3
46	ESR1_MOUSE.H11MO.0.A	HOCOMOCO_v11	AGGTCACCCTGACCT	+	15	3	3
46	RARG_HUMAN.H11MO.0.B	HOCOMOCO_v11	AGGTCAGAGTGACCTGGG	+	18	3	0
46	RARG_MOUSE.H11MO.0.C	HOCOMOCO_v11	AGGTCAGAGTGACCTGGG	+	18	3	0
46	ESR2_HUMAN.H11MO.0.A	HOCOMOCO_v11	AGGTCACCCTGACCT	+	15	3	3
46	ESR2_MOUSE.H11MO.0.A	HOCOMOCO_v11	AGGTCACCCTGACCT	+	15	3	3
46	ESR2_MA0258.2	Jaspar2018	AGGTCACCCTGACCT	+	15	3	3
46	PPARG_MA0066.1	Jaspar2018	AGTAGGTCACCGTGACCTAC	-	20	0	1
46	ESR1_MA0112.3	Jaspar2018	CAGGTCACCGTGACCTT	-	17	2	2
46	ESR1_nuclearreceptor_1	Taipale_Cell_2013	CAGGTCACCGTGACCTT	-	17	2	2
47	NR1H4_HUMAN.H11MO.0.B	HOCOMOCO_v11	CCTCGGGGTCATTGACCCC	-	19	0	0
47	NR1H4_MOUSE.H11MO.0.A	HOCOMOCO_v11	CCTCGGGGTCATTGACCCC	-	19	0	0
47	NR1A4+RXRA_MA1146.1	Jaspar2018	GAGGTCATTGACCTT	+	15	4	0
47	NR4A2+RXRA_MA1147.1	Jaspar2018	GAGGTCATTGACCCC	+	15	4	0
48	NR1D1_HUMAN.H11MO.0.B	HOCOMOCO_v11	AGGGAAGTGGGTCAGAAGG	+	19	0	0
48	NR1D1_MOUSE.H11MO.0.A	HOCOMOCO_v11	AGGGAAGTGGGTCAGAAGG	+	19	0	0
48	NR1D2_MOUSE.H11MO.0.A	HOCOMOCO_v11	GGGGAAGTGGGTCAGAGGG	+	19	0	0
48	RORG_HUMAN.H11MO.0.C	HOCOMOCO_v11	GAAAGTGGGTCA	+	12	2	5
48	RORG_MOUSE.H11MO.0.B	HOCOMOCO_v11	GAAAGTGGGTCA	+	12	2	5
48	RORC_MA1151.1	Jaspar2018	ATAAGTAGGTCA	+	12	2	5
48	RORB_MA1150.1	Jaspar2018	AATTAGGTCAC	+	11	4	4
48	RORA_MA0072.1	Jaspar2018	TATAAGTAGGTCAA	+	14	1	4
49	ATF1_HUMAN.H11MO.0.B	HOCOMOCO_v11	CGGTGACGTCA	+	11	3	3
49	CREB1_HUMAN.H11MO.0.A	HOCOMOCO_v11	CGATGACGTCA	+	11	3	3
49	CREB1_MOUSE.H11MO.0.A	HOCOMOCO_v11	CGATGACGTCA	+	11	3	3
49	ATF2_HUMAN.H11MO.0.B	HOCOMOCO_v11	GATGACGTCAT	+	11	4	2
49	ATF2_MOUSE.H11MO.0.A	HOCOMOCO_v11	GATGACGTCAT	+	11	4	2
49	ATF3_HUMAN.H11MO.0.A	HOCOMOCO_v11	GGTGACGTGAT	+	11	4	2
49	CREM_HUMAN.H11MO.0.C	HOCOMOCO_v11	CACTGACGTCA	+	11	3	3
49	CREM_MOUSE.H11MO.0.C	HOCOMOCO_v11	CACTGACGTCA	+	11	3	3
49	ATF1_MOUSE.H11MO.0.B	HOCOMOCO_v11	GTGACGTCAC	+	10	5	2
49	FOS+JUN_MA1126.1	Jaspar2018	AAATGATGACGTCATC	-	16	0	1
49	FOSL2+JUND_MA1145.1	Jaspar2018	GCGATGACGTCATCA	-	15	2	0
49	FOSL1+JUND_MA1143.1	Jaspar2018	ATGACGTAAC	+	10	5	2
49	JUN+JUNB_MA1133.1	Jaspar2018	AATGACGTCACA	-	12	4	1
49	FOSB+JUN_MA1127.1	Jaspar2018	GATGACGTCAT	+	11	4	2
49	FOSL2+JUN_MA1131.1	Jaspar2018	GATGACGTCAT	+	11	4	2
49	FOSL1+JUN_MA1129.1	Jaspar2018	ATGACGTCAT	+	10	5	2
49	JUNB_MA1140.1	Jaspar2018	ATGACGTCAT	+	10	5	2
49	FOSB+JUNB_MA1136.1	Jaspar2018	ATGACGTCAT	-	10	5	2
49	CREB1_MA0018.3	Jaspar2018	GGTGACGTCACC	+	12	4	1
49	FOSL2+JUNB_MA1139.1	Jaspar2018	GATGACGTCATC	+	12	4	1
49	Atf1_MA0604.1	Jaspar2018	ATGACGTA	+	8	5	4
49	Atf3_MA0605.1	Jaspar2018	GATGACGT	+	8	4	5
49	Crem_MA0609.1	Jaspar2018	TATGACGTAA	+	10	4	3
50	ATF7_MA0834.1	Jaspar2018	CGATGACGTCATCG	+	14	2	2
50	Creb5_MA0840.1	Jaspar2018	AATGACGTCACC	+	12	3	3
50	JDP2_MA0656.1	Jaspar2018	GATGACGTCATC	+	12	3	3
50	BATF3_MA0835.1	Jaspar2018	TGATGACGTCATCA	+	14	2	2
50	JUND_MA0492.1	Jaspar2018	AAAGATGATGTCATC	+	15	0	3
50	JUN_MA0488.1	Jaspar2018	AAGATGATGTCAT	+	13	1	4
50	ATF7_bZIP_1	Taipale_Cell_2013	CGATGACGTCATCG	+	14	2	2
50	Creb5.mouse_bZIP_1	Taipale_Cell_2013	AATGACGTCACC	+	12	3	3
50	JDP2_bZIP_2	Taipale_Cell_2013	GATGACGTCATC	+	12	3	3
50	JDP2_bZIP_4	Taipale_Cell_2013	GATGACGTCATC	+	12	3	3
50	Jdp2.mouse_bZIP_2	Taipale_Cell_2013	GATGACGTCATC	+	12	3	3
50	CREB3_bZIP_1	Taipale_Cell_2013	CGATGACGTCATCA	+	14	2	2
50	XBP1_bZIP_1	Taipale_Cell_2013	GATGACGTCATC	-	12	3	3
50	BATF3_bZIP_1	Taipale_Cell_2013	TGATGACGTCATCA	+	14	2	2
50	Mafb.mouse_bZIP_3	Taipale_Cell_2013	AGTGCTGACGTAAGCATT	+	18	0	0
51	ATF4_HUMAN.H11MO.0.A	HOCOMOCO_v11	AGATGATGCAAT	+	12	1	1
51	CEBPG_HUMAN.H11MO.0.B	HOCOMOCO_v11	GGATGATGCAAT	-	12	1	1
51	ATF4_MOUSE.H11MO.0.A	HOCOMOCO_v11	GGATGATGCAAT	+	12	1	1
51	CEBPG_MOUSE.H11MO.0.B	HOCOMOCO_v11	GGATGATGCAAT	+	12	1	1
51	DDIT3_MOUSE.H11MO.0.C	HOCOMOCO_v11	ATGATGCAAT	+	10	3	1
51	ATF4_MA0833.1	Jaspar2018	GGATGATGCAATA	+	13	1	0
51	ATF4_bZIP_1	Taipale_Cell_2013	GGATGATGCAATA	+	13	1	0
51	Atf4.mouse_bZIP_1	Taipale_Cell_2013	AGGATGATGCAATC	+	14	0	0
52	CEBPA_HUMAN.H11MO.0.A	HOCOMOCO_v11	GGTTGTGCAATC	+	12	0	2
52	CEBPA_MOUSE.H11MO.0.A	HOCOMOCO_v11	GGTTGTGCAAT	+	11	0	3
52	CEBPB_MOUSE.H11MO.0.A	HOCOMOCO_v11	GGTTGTGCAAT	+	11	0	3
52	CEBPB_HUMAN.H11MO.0.A	HOCOMOCO_v11	GATTGTGCAATA	+	12	0	2
52	CEBPD_HUMAN.H11MO.0.C	HOCOMOCO_v11	GGTTGTGCAAT	-	11	0	3
52	CEBPD_MOUSE.H11MO.0.B	HOCOMOCO_v11	AATTGTGCAAT	+	11	0	3
52	NFIL3_MOUSE.H11MO.0.C	HOCOMOCO_v11	AGTTATGTAAT	+	11	0	3
52	HLF_MOUSE.H11MO.0.C	HOCOMOCO_v11	GTTATGCAACA	-	11	1	2
52	DBP_HUMAN.H11MO.0.B	HOCOMOCO_v11	GTTATGTAACA	+	11	1	2
52	DBP_MOUSE.H11MO.0.B	HOCOMOCO_v11	GTTATGTAACA	+	11	1	2
52	HLF_HUMAN.H11MO.0.C	HOCOMOCO_v11	GATTACGTAACAG	+	13	0	1
52	CEBPE_HUMAN.H11MO.0.A	HOCOMOCO_v11	TTGCGCAATCTT	+	12	2	0
52	CEBPE_MOUSE.H11MO.0.A	HOCOMOCO_v11	TTGCGCAATCTT	+	12	2	0
52	CEBPA_MA0102.3	Jaspar2018	TATTGTGCAAT	-	11	0	3
52	CEBPE_MA0837.1	Jaspar2018	ATTGCGCAAT	+	10	1	3
52	CEBPB_MA0466.2	Jaspar2018	ATTGCGCAAT	+	10	1	3
52	CEBPD_MA0836.1	Jaspar2018	ATTGCGCAAT	+	10	1	3
52	HLF_MA0043.2	Jaspar2018	GGTTACGTAATG	-	12	0	2
52	CEBPG_MA0838.1	Jaspar2018	ATTGCGCAAT	+	10	1	3
52	DBP_MA0639.1	Jaspar2018	TATTACGTAACA	+	12	0	2
52	TEF_MA0843.1	Jaspar2018	TGTTACGTAATA	-	12	0	2
52	NFIL3_MA0025.1	Jaspar2018	TTATGTAACAT	+	11	2	1
52	CEBPB_bZIP_2	Taipale_Cell_2013	ATTGCGCAAT	+	10	1	3
52	CEBPE_bZIP_1	Taipale_Cell_2013	ATTGCGCAAT	+	10	1	3
52	NFIL3_bZIP_1	Taipale_Cell_2013	TGTTATGTAATA	-	12	0	2
52	CEBPB_bZIP_1	Taipale_Cell_2013	ATTGCGCAAT	+	10	1	3
52	CEBPD_bZIP_1	Taipale_Cell_2013	ATTGCGCAAT	+	10	1	3
52	Cebpb.mouse_bZIP_1	Taipale_Cell_2013	ATTGCGCAAT	+	10	1	3
52	CEBPG_bZIP_2	Taipale_Cell_2013	ATTGCGCAAT	+	10	1	3
52	HLF_bZIP_1	Taipale_Cell_2013	GGTTACGTAATG	-	12	0	2
52	CEBPG_bZIP_1	Taipale_Cell_2013	ATTGCGCAAT	+	10	1	3
52	TEF_bZIP_2	Taipale_Cell_2013	TGTTATGTAATA	-	12	0	2
52	DBP_bZIP_2	Taipale_Cell_2013	TATTACGTAACA	+	12	0	2
52	DBP_bZIP_1	Taipale_Cell_2013	TGTTACGTAATG	-	12	0	2
52	Dbp.mouse_bZIP_1	Taipale_Cell_2013	TGTTACGTAATA	-	12	0	2
52	TEF_bZIP_1	Taipale_Cell_2013	TGTTACGTAATA	-	12	0	2
52	Hlf.mouse_bZIP_1	Taipale_Cell_2013	GGTTACGTAATC	-	12	0	2
53	BACH1_HUMAN.H11MO.0.A	HOCOMOCO_v11	TGCTGAGTCATGC	+	13	4	2
53	NFE2_HUMAN.H11MO.0.A	HOCOMOCO_v11	TGCTGAGTCATGC	-	13	4	2
53	BACH2_HUMAN.H11MO.0.A	HOCOMOCO_v11	TGCTGAGTCAT	+	11	4	4
53	BACH2_MOUSE.H11MO.0.A	HOCOMOCO_v11	TGCTGAGTCAT	+	11	4	4
53	BACH1_MOUSE.H11MO.0.C	HOCOMOCO_v11	TGCTGAGTCATGGT	+	14	4	1
53	NF2L2_MOUSE.H11MO.0.A	HOCOMOCO_v11	AATTGCTGAGTCAT	-	14	1	4
53	NFE2_MOUSE.H11MO.0.A	HOCOMOCO_v11	AACTGCTGAGTCAT	-	14	1	4
53	NF2L2_HUMAN.H11MO.0.A	HOCOMOCO_v11	AACTGCTGAGTCAT	+	14	1	4
53	BACH2_MA1101.1	Jaspar2018	ATTGCTGAGTCATC	-	14	2	3
53	Bach1+Mafk_MA0591.1	Jaspar2018	GTGCTGAGTCATCCT	-	15	3	1
53	Nfe2l2_MA0150.2	Jaspar2018	TGCTGAGTCATGCTG	-	15	4	0
53	MAF+NFE2_MA0501.1	Jaspar2018	AAATTGCTGAGTCAT	-	15	0	4
54	ATF3_MOUSE.H11MO.0.A	HOCOMOCO_v11	ATGAGTCAC	+	9	3	5
54	FOSB_HUMAN.H11MO.0.A	HOCOMOCO_v11	ATGAGTCAT	+	9	3	5
54	FOS_HUMAN.H11MO.0.A	HOCOMOCO_v11	GTGAGTCAC	+	9	3	5
54	JUNB_MOUSE.H11MO.0.A	HOCOMOCO_v11	ATGAGTCAC	+	9	3	5
54	JUND_HUMAN.H11MO.0.A	HOCOMOCO_v11	GATGAGTCATC	+	11	2	4
54	JUND_MOUSE.H11MO.0.A	HOCOMOCO_v11	GGGTGAGTCAT	+	11	1	5
54	JUN_MOUSE.H11MO.0.A	HOCOMOCO_v11	GGTGAGTCAC	+	10	2	5
54	FOSL2_MOUSE.H11MO.0.A	HOCOMOCO_v11	GATGAGTCACC	+	11	2	4
54	JUNB_HUMAN.H11MO.0.A	HOCOMOCO_v11	TCTGAGTCACC	+	11	2	4
54	JUN_HUMAN.H11MO.0.A	HOCOMOCO_v11	GATGAGTCATC	+	11	2	4
54	FOSL2_HUMAN.H11MO.0.A	HOCOMOCO_v11	GGATGAGTCATC	+	12	1	4
54	FOSB_MOUSE.H11MO.0.A	HOCOMOCO_v11	ATGAGTCAT	+	9	3	5
54	FOSL1_HUMAN.H11MO.0.A	HOCOMOCO_v11	GGATGAGTCACC	+	12	1	4
54	FOSL1_MOUSE.H11MO.0.A	HOCOMOCO_v11	GGATGAGTCACC	+	12	1	4
54	FOS_MOUSE.H11MO.0.A	HOCOMOCO_v11	GGATGAGTCATC	+	12	1	4
54	NF2L1_HUMAN.H11MO.0.C	HOCOMOCO_v11	AGTCATT	+	7	6	4
54	NF2L1_MOUSE.H11MO.0.C	HOCOMOCO_v11	AGTCATT	+	7	6	4
54	FOSL1+JUN_MA1128.1	Jaspar2018	GGATGAGTCATCA	-	13	1	3
54	FOSL1+JUND_MA1142.1	Jaspar2018	ATGAGTCATC	-	10	3	4
54	FOS+JUN_MA0099.3	Jaspar2018	ATGAGTCATC	+	10	3	4
54	JUN+JUNB_MA1132.1	Jaspar2018	ATGAGTCATC	-	10	3	4
54	FOSL1+JUNB_MA1137.1	Jaspar2018	GTATGAGTCATCA	-	13	1	3
54	FOSL2+JUN_MA1130.1	Jaspar2018	GGATGAGTCATC	+	12	1	4
54	FOS+JUND_MA1141.1	Jaspar2018	GGATGAGTCATCG	+	13	1	3
54	FOSB+JUNB_MA1135.1	Jaspar2018	ATGAGTCATC	-	10	3	4
54	FOS+JUNB_MA1134.1	Jaspar2018	GATGAGTCATCC	+	12	2	3
54	JDP2_MA0655.1	Jaspar2018	ATGAGTCAT	-	9	3	5
54	FOSL2+JUNB_MA1138.1	Jaspar2018	ATGAGTCATC	-	10	3	4
54	FOSL2+JUND_MA1144.1	Jaspar2018	ATGAGTCATC	-	10	3	4
54	JUN_MA0489.1	Jaspar2018	ATGAGTCATCTCCT	-	14	3	0
54	FOSL2_MA0478.1	Jaspar2018	ATGAGTCATCC	-	11	3	3
54	FOSL1_MA0477.1	Jaspar2018	CATGAGTCACC	-	11	2	4
54	FOS_MA0476.1	Jaspar2018	AATGAGTCACA	-	11	2	4
54	JUNB_MA0490.1	Jaspar2018	ATGAGTCATCC	-	11	3	3
54	JUND_MA0491.1	Jaspar2018	GATGAGTCACC	-	11	2	4
54	NFE2_MA0841.1	Jaspar2018	GATGAGTCATG	-	11	2	4
54	BATF+JUN_MA0462.1	Jaspar2018	GAAATGACTCA	+	11	0	6
54	JDP2_bZIP_3	Taipale_Cell_2013	ATGAGTCAT	-	9	3	5
54	JDP2_bZIP_1	Taipale_Cell_2013	ATGAGTCAT	-	9	3	5
54	Jdp2.mouse_bZIP_1	Taipale_Cell_2013	ATGAGTCAT	-	9	3	5
54	NFE2_bZIP_1	Taipale_Cell_2013	GATGAGTCATG	-	11	2	4
55	MAFB_HUMAN.H11MO.0.B	HOCOMOCO_v11	TGCTGACTCAG	+	11	5	7
55	MAFB_MOUSE.H11MO.0.B	HOCOMOCO_v11	TGCTGACTCAG	+	11	5	7
55	MAF_HUMAN.H11MO.0.A	HOCOMOCO_v11	GAATCTGCTGACTCAGCAA	+	19	0	4
55	MAFF_HUMAN.H11MO.0.B	HOCOMOCO_v11	TGCTGAGTCAGCATTTTT	+	18	5	0
55	MAF_MOUSE.H11MO.0.A	HOCOMOCO_v11	AATTTGCTGACTCAGCA	+	17	1	5
55	MAFF_MOUSE.H11MO.0.A	HOCOMOCO_v11	AAAAATGCTGACTCAGCAAAAA	+	22	0	1
55	MAFK_HUMAN.H11MO.0.A	HOCOMOCO_v11	AAAATTGCTGAGTCAGCA	+	18	0	5
55	MAFK_MOUSE.H11MO.0.A	HOCOMOCO_v11	AAAACTGCTGAGTCAGCATT	+	20	0	3
55	MAFG_HUMAN.H11MO.0.A	HOCOMOCO_v11	AAAATTGCTGACTCAGCA	+	18	0	5
55	MAFG_MOUSE.H11MO.0.A	HOCOMOCO_v11	AAAATTGCTGACTCAGCA	+	18	0	5
55	MAFK_MA0496.2	Jaspar2018	ATTTGCTGACTCAGCAATT	-	19	2	2
55	MAFG_MA0659.1	Jaspar2018	AAATTGCTGAGTCAGCATATT	+	21	1	1
55	MAFF_MA0495.2	Jaspar2018	AATTTGCTGACTCAGCAAATT	-	21	1	1
55	Mafb_MA0117.2	Jaspar2018	AAAATGCTGACT	+	12	1	10
55	NRL_MA0842.1	Jaspar2018	AATTTGCTGAC	+	11	1	11
55	MAFK_bZIP_2	Taipale_Cell_2013	AAAATGCTGACTCAGCATTTT	+	21	1	1
55	MAFK_bZIP_4	Taipale_Cell_2013	ATGCTGAGTCAGCGA	+	15	4	4
55	Mafb.mouse_bZIP_2	Taipale_Cell_2013	TGTGCTGAGTCAGCATT	+	17	3	3
55	MAFG_bZIP_1	Taipale_Cell_2013	AAATTGCTGAGTCAGCATATT	+	21	1	1
55	Mafb.mouse_bZIP_1	Taipale_Cell_2013	AAAATGCTGACT	+	12	1	10
55	MAFF_bZIP_1	Taipale_Cell_2013	TTGCTGACTCAGCAA	+	15	4	4
55	NRL_bZIP_1	Taipale_Cell_2013	AATTTGCTGAC	+	11	1	11
55	MAFK_bZIP_3	Taipale_Cell_2013	AAAATTGCTGAC	+	12	0	11
55	MAFK_bZIP_1	Taipale_Cell_2013	AAATTTGCTGAC	+	12	0	11
56	ZN317_HUMAN.H11MO.0.C	HOCOMOCO_v11	GAATGACAGCTGACTTCTCA	+	20	0	0
57	ZN547_HUMAN.H11MO.0.C	HOCOMOCO_v11	TGCTAATGCAGCAGGCATAC	+	20	0	0
58	USF1_MOUSE.H11MO.0.A	HOCOMOCO_v11	GGGTCACGTGACC	+	13	7	6
58	USF1_HUMAN.H11MO.0.A	HOCOMOCO_v11	GGTCACGTGACC	+	12	8	6
58	TFE3_HUMAN.H11MO.0.B	HOCOMOCO_v11	GGTCACGTGA	+	10	8	8
58	TFE3_MOUSE.H11MO.0.A	HOCOMOCO_v11	GGTCACGTGA	+	10	8	8
58	USF2_HUMAN.H11MO.0.A	HOCOMOCO_v11	GGGTCACGTGGCCGCGGCG	+	19	7	0
58	USF2_MOUSE.H11MO.0.A	HOCOMOCO_v11	GGGTCACGTGGCCGCGGCG	+	19	7	0
58	BHE40_HUMAN.H11MO.0.A	HOCOMOCO_v11	GGCACGTGAC	+	10	9	7
58	TFEB_HUMAN.H11MO.0.C	HOCOMOCO_v11	GGTCACGTG	+	9	8	9
58	TFEB_MOUSE.H11MO.0.C	HOCOMOCO_v11	GGTCACGTG	+	9	8	9
58	MITF_HUMAN.H11MO.0.A	HOCOMOCO_v11	GGTCACGTGA	-	10	8	8
58	BHE40_MOUSE.H11MO.0.A	HOCOMOCO_v11	GCACGTGAC	+	9	10	7
58	BMAL1_HUMAN.H11MO.0.A	HOCOMOCO_v11	AGTCACGTGGC	-	11	8	7
58	BMAL1_MOUSE.H11MO.0.A	HOCOMOCO_v11	GTCACGTGG	-	9	9	8
58	MITF_MOUSE.H11MO.0.A	HOCOMOCO_v11	AGTCACGTGG	-	10	8	8
58	BHLHE41_MA0636.1	Jaspar2018	GTCACGTGAC	+	10	9	7
58	SREBF2_MA0828.1	Jaspar2018	GTCACGTGAT	-	10	9	7
58	Srebf1_MA0829.1	Jaspar2018	GTCACGTGAT	-	10	9	7
58	MLX_MA0663.1	Jaspar2018	ATCACGTGAT	+	10	9	7
58	BHLHE40_MA0464.2	Jaspar2018	GTCACGTGAT	-	10	9	7
58	USF2_MA0526.2	Jaspar2018	CGGGGTCACGTGGCCC	+	16	5	5
58	MLXIPL_MA0664.1	Jaspar2018	ATCACGTGAT	+	10	9	7
58	TFEB_MA0692.1	Jaspar2018	GTCACGTGAT	-	10	9	7
58	MITF_MA0620.2	Jaspar2018	TAAGGTCACGTGACCTTA	+	18	5	3
58	Arnt_MA0004.1	Jaspar2018	CACGTG	+	6	11	9
58	Arntl_MA0603.1	Jaspar2018	GCACGTGACC	-	10	10	6
58	USF1_MA0093.2	Jaspar2018	GGTCACGTGGC	-	11	8	7
58	TFE3_MA0831.2	Jaspar2018	CACGTGAC	+	8	11	7
58	TFEC_MA0871.1	Jaspar2018	ATCACGTGAC	+	10	9	7
58	HEY1_MA0823.1	Jaspar2018	GGCACGTGTC	-	10	9	7
58	HEY2_MA0649.1	Jaspar2018	GGCACGTGTC	-	10	9	7
58	Id2_MA0617.1	Jaspar2018	GCACGTGA	+	8	10	8
58	MAX_MA0058.3	Jaspar2018	AGCACGTGGT	-	10	9	7
58	MNT_MA0825.1	Jaspar2018	GGCACGTGGT	-	10	9	7
58	Mlxip_MA0622.1	Jaspar2018	GCACGTGT	+	8	10	8
58	Npas2_MA0626.1	Jaspar2018	GACACGTGCC	-	10	9	7
58	Creb3l2_MA0608.1	Jaspar2018	ACACGTGGC	-	9	10	7
58	HES7_MA0822.1	Jaspar2018	TGGCACGTGCCA	+	12	8	6
58	CLOCK_MA0819.1	Jaspar2018	AACACGTGTT	-	10	9	7
58	HES5_MA0821.1	Jaspar2018	TGGCACGTGCCG	-	12	8	6
58	ARNTL_bHLH_1	Taipale_Cell_2013	GTCACGTGAC	+	10	9	7
58	BHLHE41_bHLH_1	Taipale_Cell_2013	GTCACGTGAC	+	10	9	7
58	SREBF2_bHLH_1	Taipale_Cell_2013	GTCACGTGAT	-	10	9	7
58	Srebf1.mouse_bHLH_1	Taipale_Cell_2013	GTCACGTGAT	-	10	9	7
58	Mlx.mouse_bHLH_1	Taipale_Cell_2013	ATCACGTGAT	+	10	9	7
58	Bhlhb2.mouse_bHLH_1	Taipale_Cell_2013	GTCACGTGAC	+	10	9	7
58	MLX_bHLH_1	Taipale_Cell_2013	ATCACGTGAT	+	10	9	7
58	BHLHB2_bHLH_1	Taipale_Cell_2013	GTCACGTGAT	-	10	9	7
58	BHLHB3_bHLH_1	Taipale_Cell_2013	GTCACGTGCC	-	10	9	7
58	Bhlhb2.mouse_bHLH_2	Taipale_Cell_2013	GTCACGTGCT	-	10	9	7
58	MLXIPL_bHLH_1	Taipale_Cell_2013	ATCACGTGAT	+	10	9	7
58	TFEB_bHLH_1	Taipale_Cell_2013	GTCACGTGAT	-	10	9	7
58	USF1_bHLH_1	Taipale_Cell_2013	ATCACGTGAC	+	10	9	7
58	TFE3_bHLH_1	Taipale_Cell_2013	GTCACGTGAT	-	10	9	7
58	HEY2_bHLH_1	Taipale_Cell_2013	GGCACGTGTC	-	10	9	7
58	TFEC_bHLH_1	Taipale_Cell_2013	ATCACGTGAC	+	10	9	7
58	HEY1_bHLH_1	Taipale_Cell_2013	GGCACGTGTC	-	10	9	7
58	HEY2_bHLH_2	Taipale_Cell_2013	GGCACGTGTC	-	10	9	7
58	MAX_bHLH_2	Taipale_Cell_2013	AGCACGTGGT	-	10	9	7
58	MNT_bHLH_1	Taipale_Cell_2013	GGCACGTGGT	-	10	9	7
58	HES7_bHLH_1	Taipale_Cell_2013	TGGCACGTGCCA	+	12	8	6
58	MAX_bHLH_1	Taipale_Cell_2013	CACGTGGTTAGCACGTG	-	17	0	9
58	Creb3l2.mouse_bZIP_2	Taipale_Cell_2013	TGCCACGTGGCA	+	12	8	6
58	HES5_bHLH_2	Taipale_Cell_2013	CGGCACGTGCCG	-	12	8	6
58	CREB3L1_bZIP_5	Taipale_Cell_2013	TGCCACGTGGCA	+	12	8	6
58	CREB3L1_bZIP_2	Taipale_Cell_2013	TGCCACGTGGCA	+	12	8	6
58	CLOCK_bHLH_1	Taipale_Cell_2013	AACACGTGTT	-	10	9	7
58	CREB3L1_bZIP_3	Taipale_Cell_2013	TGCCACGTGGCA	-	12	8	6
58	HES5_bHLH_1	Taipale_Cell_2013	TGGCACGTGCCG	-	12	8	6
59	CLOCK_HUMAN.H11MO.0.C	HOCOMOCO_v11	CAGACACGTGAACA	+	14	4	0
59	CLOCK_MOUSE.H11MO.0.C	HOCOMOCO_v11	CAGACACGTGAACA	+	14	4	0
59	MYCN_HUMAN.H11MO.0.A	HOCOMOCO_v11	GGCCACGTGGGC	+	12	5	1
59	MYC_MOUSE.H11MO.0.A	HOCOMOCO_v11	CGCCACGTGCGC	+	12	5	1
59	MAX_MOUSE.H11MO.0.A	HOCOMOCO_v11	GAGCACGTGGC	+	11	5	2
59	MXI1_HUMAN.H11MO.0.A	HOCOMOCO_v11	CCCGCCGCCACGTGC	-	15	0	3
59	MXI1_MOUSE.H11MO.0.A	HOCOMOCO_v11	CCCGCCGCCACGTGC	-	15	0	3
59	MYC_HUMAN.H11MO.0.A	HOCOMOCO_v11	GCCACGTGCTC	+	11	6	1
59	MAX_HUMAN.H11MO.0.A	HOCOMOCO_v11	GAGCACGTGG	+	10	5	3
59	MYCN_MOUSE.H11MO.0.A	HOCOMOCO_v11	CCACGTGG	-	8	7	3
59	MXI1_MA1108.1	Jaspar2018	CGACCACGTGCCC	+	13	4	1
59	Hes1_MA1099.1	Jaspar2018	GGCACGCGTC	+	10	6	2
59	MYC_MA0147.3	Jaspar2018	GGCCACGTGCCC	+	12	5	1
59	MYCN_MA0104.4	Jaspar2018	GGCCACGTGGCC	+	12	5	1
59	Tcfl5_MA0632.1	Jaspar2018	GGCACGTGCC	+	10	6	2
59	Hes2_MA0616.1	Jaspar2018	TAACGACACGTGC	+	13	2	3
59	MAX+MYC_MA0059.1	Jaspar2018	GACCACGTGGT	+	11	5	2
60	EPAS1_HUMAN.H11MO.0.B	HOCOMOCO_v11	GTACGTGCC	+	9	0	1
60	EPAS1_MOUSE.H11MO.0.C	HOCOMOCO_v11	GTACGTGCC	+	9	0	1
60	ARNT_HUMAN.H11MO.0.B	HOCOMOCO_v11	GTACGTGCC	+	9	0	1
60	HIF1A_HUMAN.H11MO.0.C	HOCOMOCO_v11	GGACGTGC	+	8	0	2
60	HIF1A_MOUSE.H11MO.0.C	HOCOMOCO_v11	GGACGTGC	+	8	0	2
60	ARNT_MOUSE.H11MO.0.B	HOCOMOCO_v11	TCACGTGC	+	8	0	2
60	ARNT+HIF1A_MA0259.1	Jaspar2018	GGACGTGC	+	8	0	2
60	HIF1A_MA1106.1	Jaspar2018	GTACGTGCCC	+	10	0	0
61	ATF6A_HUMAN.H11MO.0.B	HOCOMOCO_v11	GTGGTGACGTGG	+	12	0	5
61	XBP1_MOUSE.H11MO.0.C	HOCOMOCO_v11	GACGTGTCATTA	+	12	5	0
61	CREB3_MA0638.1	Jaspar2018	TGATGACGTGGCAC	-	14	1	2
61	CREB3L1_MA0839.1	Jaspar2018	TGATGACGTGGCAT	-	14	1	2
61	XBP1_MA0844.1	Jaspar2018	GATGACGTGGCATT	-	14	2	1
61	CREB3L1_bZIP_4	Taipale_Cell_2013	TGATGACGTGGCAT	-	14	1	2
61	CREB3L1_bZIP_6	Taipale_Cell_2013	TGATGACGTGGCAT	-	14	1	2
61	CREB3_bZIP_2	Taipale_Cell_2013	TGATGACGTGGCAC	-	14	1	2
61	CREB3L1_bZIP_1	Taipale_Cell_2013	TGATGACGTGGCAT	-	14	1	2
61	Creb3l2.mouse_bZIP_1	Taipale_Cell_2013	TGATGACGTGGCA	-	13	1	3
61	XBP1_bZIP_2	Taipale_Cell_2013	GATGACGTGGCATT	-	14	2	1
62	Atoh1_MA0461.2	Jaspar2018	AACATATGTT	+	10	1	1
62	OLIG3_MA0827.1	Jaspar2018	ACCATATGTT	+	10	1	1
62	OLIG2_MA0678.1	Jaspar2018	ACCATATGGT	-	10	1	1
62	BHLHE22_MA0818.1	Jaspar2018	ACCATATGTT	+	10	1	1
62	OLIG1_MA0826.1	Jaspar2018	AACATATGTT	+	10	1	1
62	NEUROD2_MA0668.1	Jaspar2018	ACCATATGGC	-	10	1	1
62	BHLHE23_MA0817.1	Jaspar2018	AAACATATGTTT	+	12	0	0
62	NEUROG2_MA0669.1	Jaspar2018	AACATATGTC	+	10	1	1
62	Bhlha15_MA0607.1	Jaspar2018	ACATATGG	-	8	2	2
62	Neurog1_MA0623.1	Jaspar2018	ACCATATGGT	+	10	1	1
62	Twist2_MA0633.1	Jaspar2018	ACCATATGTT	+	10	1	1
62	Atoh1.mouse_bHLH_1	Taipale_Cell_2013	AACATATGTT	+	10	1	1
62	NEUROG2_bHLH_1	Taipale_Cell_2013	AACATATGTC	+	10	1	1
62	OLIG2_bHLH_1	Taipale_Cell_2013	ACCATATGTT	+	10	1	1
62	OLIG3_bHLH_1	Taipale_Cell_2013	ACCATATGTT	+	10	1	1
62	OLIG2_bHLH_2	Taipale_Cell_2013	ACCATATGGT	-	10	1	1
62	BHLHE23_bHLH_1	Taipale_Cell_2013	ACCATATGTT	+	10	1	1
62	OLIG1_bHLH_1	Taipale_Cell_2013	AACATATGTT	+	10	1	1
62	BHLHA15_bHLH_1	Taipale_Cell_2013	ACCATATGGT	+	10	1	1
62	BHLHE22_bHLH_1	Taipale_Cell_2013	AAACATATGTTT	+	12	0	0
62	NEUROD2_bHLH_1	Taipale_Cell_2013	ACCATATGGC	-	10	1	1
62	NEUROG2_bHLH_2	Taipale_Cell_2013	AACATATGTC	+	10	1	1
63	ATOH1_HUMAN.H11MO.0.B	HOCOMOCO_v11	AGCAGATGG	+	9	9	3
63	ATOH1_MOUSE.H11MO.0.B	HOCOMOCO_v11	AGCAGATGG	+	9	9	3
63	NDF1_HUMAN.H11MO.0.A	HOCOMOCO_v11	GACAGATGGT	+	10	9	2
63	NDF1_MOUSE.H11MO.0.A	HOCOMOCO_v11	GACAGATGGT	+	10	9	2
63	NGN2_MOUSE.H11MO.0.C	HOCOMOCO_v11	GGAGCAGATGGC	+	12	7	2
63	NDF2_MOUSE.H11MO.0.A	HOCOMOCO_v11	AACAGATGGC	+	10	9	2
63	NDF2_HUMAN.H11MO.0.B	HOCOMOCO_v11	AACAGATGG	+	9	9	3
63	OLIG2_HUMAN.H11MO.0.B	HOCOMOCO_v11	CAGAAGGGAAACAGCTGG	-	18	0	3
63	OLIG2_MOUSE.H11MO.0.A	HOCOMOCO_v11	CAGAAGGGAAACAGCTGG	-	18	0	3
63	PTF1A_HUMAN.H11MO.0.B	HOCOMOCO_v11	GGGAAAGGGGGCAGCTGG	-	18	0	3
63	PTF1A_MOUSE.H11MO.0.A	HOCOMOCO_v11	GGGAAAGGGGGCAGCTGG	-	18	0	3
63	TWST1_HUMAN.H11MO.0.A	HOCOMOCO_v11	TAATTAAAACCAGATGT	-	17	1	3
63	TWST1_MOUSE.H11MO.0.B	HOCOMOCO_v11	TAATTAAAACCAGATGT	-	17	1	3
63	LYL1_HUMAN.H11MO.0.A	HOCOMOCO_v11	CAGGAAACAGCTGG	-	14	4	3
63	LYL1_MOUSE.H11MO.0.A	HOCOMOCO_v11	CAGGAAACAGCTGG	-	14	4	3
63	MSGN1_MOUSE.H11MO.0.C	HOCOMOCO_v11	GGAACAAATGGT	-	12	7	2
63	NEUROD1_MA1109.1	Jaspar2018	GGACAGATGGCAG	+	13	8	0
63	TAL1+TCF3_MA0091.1	Jaspar2018	AACAGATGGTCG	-	12	9	0
64	HEN1_HUMAN.H11MO.0.C	HOCOMOCO_v11	TGGGGAGCAGCTGCGTCCCT	+	20	0	0
64	HEN1_MOUSE.H11MO.0.C	HOCOMOCO_v11	TGGGGAGCAGCTGCGTCCCT	+	20	0	0
65	ASCL1_HUMAN.H11MO.0.A	HOCOMOCO_v11	CTGCACCTGCTCCC	+	14	1	3
65	ASCL1_MOUSE.H11MO.0.A	HOCOMOCO_v11	CTGCAGCTGCCCCC	+	14	1	3
65	ASCL2_MOUSE.H11MO.0.C	HOCOMOCO_v11	CCAGCTGCT	+	9	3	6
65	MYOG_HUMAN.H11MO.0.B	HOCOMOCO_v11	CCGCAGCTGTCCC	+	13	1	4
65	MYOG_MOUSE.H11MO.0.A	HOCOMOCO_v11	CCGCAGCTGTCCC	+	13	1	4
65	MYF6_HUMAN.H11MO.0.C	HOCOMOCO_v11	CAGCTGC	+	7	4	7
65	MYF6_MOUSE.H11MO.0.C	HOCOMOCO_v11	CAGCTGC	+	7	4	7
65	MYOD1_HUMAN.H11MO.0.A	HOCOMOCO_v11	GCAGCTGTTCCTGCC	+	15	3	0
65	BHA15_HUMAN.H11MO.0.B	HOCOMOCO_v11	CCAGCTGCTGC	-	11	3	4
65	BHA15_MOUSE.H11MO.0.A	HOCOMOCO_v11	CCAGCTGCTGC	-	11	3	4
65	MYOD1_MOUSE.H11MO.0.A	HOCOMOCO_v11	GCAGCTGTTCCTGTC	+	15	3	0
65	TFE2_HUMAN.H11MO.0.A	HOCOMOCO_v11	CACAGCTGCAG	+	11	2	5
65	TFE2_MOUSE.H11MO.0.A	HOCOMOCO_v11	CACAGCTGCAG	+	11	2	5
65	TFAP4_HUMAN.H11MO.0.A	HOCOMOCO_v11	CCAGCTGTTT	+	10	3	5
65	ZBT18_HUMAN.H11MO.0.C	HOCOMOCO_v11	CCACATCTGGA	-	11	1	6
65	Myod1_MA0499.1	Jaspar2018	TGCAGCTGTCCCT	+	13	2	3
65	ASCL1_MA1100.1	Jaspar2018	CGCCAGCTGCTGC	-	13	1	4
65	Tcf12_MA0521.1	Jaspar2018	CTGCAGCTGTT	-	11	1	6
65	Myog_MA0500.1	Jaspar2018	CTGCAGCTGTC	-	11	1	6
65	Ascl2_MA0816.1	Jaspar2018	AGCAGCTGCT	+	10	2	6
65	NHLH1_MA0048.2	Jaspar2018	CGCAGCTGCG	+	10	2	6
65	TWIST1_MA1123.1	Jaspar2018	AAACATCTGGAAT	-	13	1	4
65	MSC_MA0665.1	Jaspar2018	AACAGCTGTT	+	10	2	6
65	TFAP4_MA0691.1	Jaspar2018	AACAGCTGAT	+	10	2	6
65	ZBTB18_MA0698.1	Jaspar2018	GAACATCTGGATG	-	13	1	4
65	MYF6_MA0667.1	Jaspar2018	AACAGCTGTT	+	10	2	6
65	Tcf21_MA0832.1	Jaspar2018	GCAACAGCTGTTGT	+	14	0	4
65	Ascl2.mouse_bHLH_1	Taipale_Cell_2013	AGCAGCTGCT	+	10	2	6
65	NHLH1_bHLH_2	Taipale_Cell_2013	CGCAGCTGCG	+	10	2	6
65	NHLH1_bHLH_1	Taipale_Cell_2013	CGCAGCTGCG	+	10	2	6
65	MSC_bHLH_1	Taipale_Cell_2013	AACAGCTGTT	+	10	2	6
65	TFAP4_bHLH_1	Taipale_Cell_2013	ATCAGCTGTT	-	10	2	6
65	TFAP4_bHLH_2	Taipale_Cell_2013	AACAGCTGAT	+	10	2	6
65	ZNF238_C2H2_2	Taipale_Cell_2013	GAACATCTGGATG	-	13	1	4
65	MYF6_bHLH_1	Taipale_Cell_2013	AACAGCTGTT	+	10	2	6
65	Tcf21.mouse_bHLH_1	Taipale_Cell_2013	GCAACAGCTGTTGT	+	14	0	4
65	ZNF238_C2H2_1	Taipale_Cell_2013	CAACATCTGGATT	-	13	1	4
66	SCRT1_MA0743.1	Jaspar2018	GAGCAACAGGTGGTT	+	15	0	0
66	SCRT2_MA0744.1	Jaspar2018	ATGCAACAGGTGG	+	13	0	2
66	SCRT1_C2H2_1	Taipale_Cell_2013	GAGCAACAGGTGGTT	+	15	0	0
66	SCRT2_C2H2_1	Taipale_Cell_2013	ATGCAACAGGTGG	+	13	0	2
67	ZEB1_HUMAN.H11MO.0.A	HOCOMOCO_v11	GACAGGTGAG	+	10	0	0
67	ZEB1_MOUSE.H11MO.0.B	HOCOMOCO_v11	GACAGGTGAG	+	10	0	0
67	SNAI2_MA0745.1	Jaspar2018	AACAGGTGT	+	9	0	1
67	SNAI2_C2H2_1	Taipale_Cell_2013	AACAGGTGT	+	9	0	1
68	SNAI1_HUMAN.H11MO.0.C	HOCOMOCO_v11	CCACCTGG	-	8	2	2
68	SNAI1_MOUSE.H11MO.0.C	HOCOMOCO_v11	CCACCTGG	-	8	2	2
68	HTF4_HUMAN.H11MO.0.A	HOCOMOCO_v11	CACAGCTGCA	-	10	1	1
68	HTF4_MOUSE.H11MO.0.A	HOCOMOCO_v11	CCCACCTGCT	-	10	1	1
68	ITF2_HUMAN.H11MO.0.C	HOCOMOCO_v11	CCCAGCTGCC	-	10	1	1
68	SNAI2_HUMAN.H11MO.0.A	HOCOMOCO_v11	TGCACCTGCC	-	10	1	1
68	SNAI2_MOUSE.H11MO.0.A	HOCOMOCO_v11	ATGCACCTGCC	-	11	0	1
68	ITF2_MOUSE.H11MO.0.B	HOCOMOCO_v11	TGCACCTGG	-	9	1	2
68	FIGLA_MA0820.1	Jaspar2018	ACCACCTGTT	+	10	1	1
68	TCF3_MA0522.2	Jaspar2018	AACACCTGCT	+	10	1	1
68	ID4_MA0824.1	Jaspar2018	TACACCTGTC	+	10	1	1
68	TCF4_MA0830.1	Jaspar2018	CGCACCTGCT	+	10	1	1
68	ZEB1_MA0103.3	Jaspar2018	CCCACCTGCGC	+	11	1	0
68	FIGLA_bHLH_1	Taipale_Cell_2013	ACCACCTGTT	+	10	1	1
68	TCF3_bHLH_1	Taipale_Cell_2013	AACACCTGCT	+	10	1	1
68	ID4_bHLH_1	Taipale_Cell_2013	TACACCTGTC	+	10	1	1
68	TCF4_bHLH_1	Taipale_Cell_2013	CGCACCTGCT	+	10	1	1
68	MESP1_bHLH_1	Taipale_Cell_2013	AACACCTGTG	+	10	1	1
68	TCF4_bHLH_2	Taipale_Cell_2013	CACACCTGCA	+	10	1	1
69	TGIF1_MOUSE.H11MO.0.A	HOCOMOCO_v11	TGACAGCTG	+	9	1	3
69	TGIF1_HUMAN.H11MO.0.A	HOCOMOCO_v11	TGACAGC	+	7	1	5
69	MEIS2_HUMAN.H11MO.0.B	HOCOMOCO_v11	TTGACAGCTGTCA	+	13	0	0
69	MEIS2_MOUSE.H11MO.0.B	HOCOMOCO_v11	TTGACAGCTGTCA	+	13	0	0
69	MEIS1_MA0498.2	Jaspar2018	TTGACAG	+	7	0	6
69	MEIS3_MA0775.1	Jaspar2018	TTGACAGG	+	8	0	5
69	MEIS2_MA0774.1	Jaspar2018	TTGACAGC	+	8	0	5
69	TGIF2_MA0797.1	Jaspar2018	TGACAGCTGTCA	+	12	1	0
69	PKNOX1_MA0782.1	Jaspar2018	TGACACCTGTCA	-	12	1	0
69	TGIF1_MA0796.1	Jaspar2018	TGACAGCTGTCA	-	12	1	0
69	PKNOX2_MA0783.1	Jaspar2018	TGACAGGTGTCA	+	12	1	0
69	MEIS1_MEIS_1	Taipale_Cell_2013	TTGACAG	+	7	0	6
69	Meis3.mouse_MEIS_1	Taipale_Cell_2013	TTGACAG	+	7	0	6
69	Meis2.mouse_MEIS_1	Taipale_Cell_2013	TTGACAG	+	7	0	6
69	MEIS3_MEIS_1	Taipale_Cell_2013	TTGACAGG	+	8	0	5
69	MEIS2_MEIS_2	Taipale_Cell_2013	TTGACAGC	+	8	0	5
69	TGIF2_MEIS_1	Taipale_Cell_2013	TGACAGCTGTCA	+	12	1	0
69	MEIS3_MEIS_2	Taipale_Cell_2013	TGACAGGTGTCA	+	12	1	0
69	PKNOX1_MEIS_1	Taipale_Cell_2013	TGACACCTGTCA	-	12	1	0
69	Meis2.mouse_MEIS_2	Taipale_Cell_2013	TGACAGGTGTCA	+	12	1	0
69	Meis3.mouse_MEIS_2	Taipale_Cell_2013	TGACAGGTGTCA	+	12	1	0
69	TGIF1_MEIS_1	Taipale_Cell_2013	TGACAGCTGTCA	-	12	1	0
69	TGIF2LX_MEIS_1	Taipale_Cell_2013	TGACAGCTGTCA	-	12	1	0
69	Pknox2.mouse_MEIS_1	Taipale_Cell_2013	TGACACCTGTCA	-	12	1	0
69	PKNOX2_MEIS_1	Taipale_Cell_2013	TGACAGGTGTCA	+	12	1	0
70	BRAC_HUMAN.H11MO.0.A	HOCOMOCO_v11	TTAGCAGGGAGGTGTGAAAT	+	20	1	4
70	BRAC_MOUSE.H11MO.0.B	HOCOMOCO_v11	TTTTCCATATGTCTGTCAATTCATG	+	25	0	0
70	TBX19_MA0804.1	Jaspar2018	TTTCACACCTAGGTGTGAAA	+	20	0	5
70	T_MA0009.2	Jaspar2018	TCACACCTAGGTGTGA	+	16	2	7
70	TBX19_TBX_1	Taipale_Cell_2013	TTTCACACCTAGGTGTGAAA	+	20	0	5
70	T_TBX_1	Taipale_Cell_2013	TCACACCTAGGTGTGA	+	16	2	7
71	MGA_TBX_2	Taipale_Cell_2013	AGGTGTGAAGTCACACCT	+	18	2	0
71	TBX21_TBX_1	Taipale_Cell_2013	GGTGTGAATTCACACC	+	16	3	1
71	TBX21_TBX_4	Taipale_Cell_2013	GGTGTGATATCACACC	+	16	3	1
71	TBX4_TBX_2	Taipale_Cell_2013	AGGTGTGAAATTTCACACCT	+	20	0	0
71	TBX5_TBX_2	Taipale_Cell_2013	AGGTGTGAAATTTCACACCT	+	20	0	0
71	MGA_TBX_3	Taipale_Cell_2013	GGTGTGAAATTTCACACC	+	18	1	1
71	TBX2_TBX_1	Taipale_Cell_2013	GGTGTGAAATTTCACACC	+	18	1	1
72	TBX21_HUMAN.H11MO.0.A	HOCOMOCO_v11	TTCACACCTCCAC	-	13	1	8
72	TBX3_MOUSE.H11MO.0.B	HOCOMOCO_v11	TAGCACCTT	-	9	2	11
72	TBX21_MOUSE.H11MO.0.A	HOCOMOCO_v11	TCTCACACCTCC	-	12	0	10
72	TBX3_HUMAN.H11MO.0.C	HOCOMOCO_v11	TTCCCACCTCC	-	11	1	10
72	EOMES_TBX_2	Taipale_Cell_2013	TCACACCTTCTAAGGTGTGA	+	20	2	0
73	ZNF18_HUMAN.H11MO.0.C	HOCOMOCO_v11	GGTGTGAACTGG	+	12	14	7
73	EOMES_MA0800.1	Jaspar2018	AAGGTGTGAAAAT	+	13	12	8
73	TBR1_MA0802.1	Jaspar2018	AGGTGTGAAA	+	10	13	10
73	TBX21_MA0690.1	Jaspar2018	AAGGTGTGAA	+	10	12	11
73	TBX2_MA0688.1	Jaspar2018	AAGGTGTGAAA	+	11	12	10
73	MGA_MA0801.1	Jaspar2018	AGGTGTGA	+	8	13	12
73	TBX1_MA0805.1	Jaspar2018	AGGTGTGA	+	8	13	12
73	TBX20_MA0689.1	Jaspar2018	TAGGTGTGAAG	+	11	12	10
73	TBX15_MA0803.1	Jaspar2018	AGGTGTGA	+	8	13	12
73	TBX4_MA0806.1	Jaspar2018	AGGTGTGA	+	8	13	12
73	TBX5_MA0807.1	Jaspar2018	AGGTGTGA	+	8	13	12
73	EOMES_TBX_1	Taipale_Cell_2013	AAGGTGTGAAAAT	+	13	12	8
73	TBX21_TBX_2	Taipale_Cell_2013	AAGGTGTGAA	+	10	12	11
73	TBR1_TBX_1	Taipale_Cell_2013	AGGTGTGAAA	+	10	13	10
73	TBX21_TBX_5	Taipale_Cell_2013	AAGGTGTGAA	+	10	12	11
73	TBX2_TBX_2	Taipale_Cell_2013	AAGGTGTGAAA	+	11	12	10
73	TBR1_TBX_2	Taipale_Cell_2013	AAGGTGTGAAA	+	11	12	10
73	MGA_TBX_1	Taipale_Cell_2013	AGGTGTGA	+	8	13	12
73	TBX1_TBX_3	Taipale_Cell_2013	AGGTGTGA	+	8	13	12
73	TBX20_TBX_3	Taipale_Cell_2013	GAAAAGGTGTGAAAG	+	15	9	9
73	TBX20_TBX_4	Taipale_Cell_2013	TAGGTGTGAAG	+	11	12	10
73	TBX15_TBX_2	Taipale_Cell_2013	AGGTGTGA	+	8	13	12
73	TBX4_TBX_1	Taipale_Cell_2013	AGGTGTGA	+	8	13	12
73	TBX1_TBX_1	Taipale_Cell_2013	AGGTGTGAAAAAAGGTGTGA	+	20	13	0
73	TBX5_TBX_1	Taipale_Cell_2013	AGGTGTGA	+	8	13	12
73	TBX20_TBX_2	Taipale_Cell_2013	AGGTGTGAAATTCACACCT	+	19	13	1
73	TBX1_TBX_4	Taipale_Cell_2013	TCTCACACCTCTGAGGTGTGAAA	-	23	0	10
73	TBX20_TBX_1	Taipale_Cell_2013	AGGTGTGAAGGTGTGA	+	16	13	4
73	TBX21_TBX_3	Taipale_Cell_2013	TCACACCTTAAAGGTGTGA	+	19	2	12
73	TBX1_TBX_5	Taipale_Cell_2013	TTCACACCTAGAGGTGTGAA	-	20	2	11
73	TBX21_TBX_6	Taipale_Cell_2013	TCACACCTAAAAGGTGTGA	+	19	2	12
73	TBX1_TBX_2	Taipale_Cell_2013	AGGTGTGAATTTCACACCT	+	19	13	1
73	TBX15_TBX_1	Taipale_Cell_2013	AGGTGTGAAATTCACACCT	+	19	13	1
73	TBX20_TBX_5	Taipale_Cell_2013	AGGTGTGAAGGTGTGA	+	16	13	4
74	SRBP1_HUMAN.H11MO.0.A	HOCOMOCO_v11	GGTGGGGTGAG	+	11	1	1
74	SRBP1_MOUSE.H11MO.0.B	HOCOMOCO_v11	GGTGGGGTGAG	+	11	1	1
74	SRBP2_HUMAN.H11MO.0.B	HOCOMOCO_v11	GGGTGGGGTGAGG	+	13	0	0
74	SRBP2_MOUSE.H11MO.0.B	HOCOMOCO_v11	GGGTGGGGTGAGG	+	13	0	0
74	SREBF1_MA0595.1	Jaspar2018	GTGGGGTGAT	-	10	2	1
74	SREBF2_MA0596.1	Jaspar2018	ATGGGGTGAT	+	10	2	1
75	ZN257_HUMAN.H11MO.0.C	HOCOMOCO_v11	GCTCTTGCCTCT	+	12	0	0
76	FOXH1_HUMAN.H11MO.0.A	HOCOMOCO_v11	TGTGGATTG	+	9	0	2
76	FOXH1_MA0479.1	Jaspar2018	TGTGGATTGGA	-	11	0	0
77	FOXO1_forkhead_2	Taipale_Cell_2013	GTAAACATGTTTAC	+	14	0	0
77	FOXO4_forkhead_1	Taipale_Cell_2013	GTAAACATGTTTAC	+	14	0	0
77	FOXO3_forkhead_1	Taipale_Cell_2013	GTAAACATGTTTAC	+	14	0	0
77	FOXO6_forkhead_1	Taipale_Cell_2013	GTAAACATGTTTAC	+	14	0	0
78	FOXI1_forkhead_2	Taipale_Cell_2013	ATGTTTACGGTAAACAA	+	17	0	0
78	Foxj3.mouse_forkhead_2	Taipale_Cell_2013	GTAAACAATAAACA	+	14	2	1
78	FOXJ2_forkhead_1	Taipale_Cell_2013	GTAAACAATAAACA	+	14	2	1
78	FOXJ3_forkhead_2	Taipale_Cell_2013	GTAAACAATAAACA	+	14	2	1
79	ANDR_HUMAN.H11MO.0.A	HOCOMOCO_v11	TGTTCTTTTTTGTTTGCT	+	18	0	5
79	FOXP2_MOUSE.H11MO.0.A	HOCOMOCO_v11	TTGTTTACT	+	9	9	5
79	FOXO1_HUMAN.H11MO.0.A	HOCOMOCO_v11	TTCCTGTTTACT	+	12	6	5
79	FOXP2_HUMAN.H11MO.0.C	HOCOMOCO_v11	CTGTTTACA	+	9	9	5
79	FOXO1_MOUSE.H11MO.0.A	HOCOMOCO_v11	GCCTGTTTAC	+	10	7	6
79	FOXK1_MOUSE.H11MO.0.A	HOCOMOCO_v11	CTTGTTTACAT	+	11	8	4
79	FOXA2_MOUSE.H11MO.0.A	HOCOMOCO_v11	CCTTGTTTACTTT	+	13	7	3
79	FOXP1_HUMAN.H11MO.0.A	HOCOMOCO_v11	TTTGTTTAT	+	9	8	6
79	FOXA3_HUMAN.H11MO.0.B	HOCOMOCO_v11	CTTGTTTACTTTG	+	13	8	2
79	FOXA3_MOUSE.H11MO.0.A	HOCOMOCO_v11	CTTGTTTACTTTG	+	13	8	2
79	FOXD3_MOUSE.H11MO.0.C	HOCOMOCO_v11	TTTGTTTACTTAGCA	+	15	8	0
79	FOXK1_HUMAN.H11MO.0.A	HOCOMOCO_v11	TGTTTACTTT	+	10	10	3
79	FOXM1_HUMAN.H11MO.0.A	HOCOMOCO_v11	TGTTTGCTTTGC	+	12	10	1
79	FOXM1_MOUSE.H11MO.0.B	HOCOMOCO_v11	TGTTTGCTTTGC	+	12	10	1
79	FOXA1_HUMAN.H11MO.0.A	HOCOMOCO_v11	TGTTTACTTTGG	+	12	10	1
79	FOXA2_HUMAN.H11MO.0.A	HOCOMOCO_v11	TGTTTACTTAGC	+	12	10	1
79	FOXA1_MOUSE.H11MO.0.A	HOCOMOCO_v11	TGTTTACATA	+	10	10	3
79	FOXC1_HUMAN.H11MO.0.C	HOCOMOCO_v11	CATTGTTTACTTAAG	+	15	7	1
79	FOXC1_MOUSE.H11MO.0.C	HOCOMOCO_v11	CATTGTTTACTTAAG	+	15	7	1
79	FOXP1_MA0481.2	Jaspar2018	TTCTGTTTACTT	-	12	7	4
79	FOXC2_MA0846.1	Jaspar2018	TTTGTTTACTTA	-	12	8	3
79	FOXK2_MA1103.1	Jaspar2018	CTTGTTTACAT	-	11	8	4
79	FOXK1_MA0852.2	Jaspar2018	GCCTTGTTTACATT	-	14	6	3
79	FOXC1_MA0032.2	Jaspar2018	ATATTTACATA	-	11	9	3
79	FOXA1_MA0148.3	Jaspar2018	TCCATGTTTACTTTG	+	15	6	2
79	FOXB1_MA0845.1	Jaspar2018	ATATTTACATA	-	11	9	3
79	Foxa2_MA0047.2	Jaspar2018	TGTTTACTTAGG	+	12	10	1
79	FOXC2_forkhead_3	Taipale_Cell_2013	TTTGTTTACTTA	-	12	8	3
79	FOXB1_forkhead_4	Taipale_Cell_2013	TTGTTTACA	-	9	9	5
79	FOXC1_forkhead_3	Taipale_Cell_2013	ATATTTACATA	-	11	9	3
79	FOXB1_forkhead_3	Taipale_Cell_2013	ATATTTACATA	-	11	9	3
80	FOXJ2_HUMAN.H11MO.0.C	HOCOMOCO_v11	TAAATAAACA	-	10	6	6
80	FOXJ2_MOUSE.H11MO.0.C	HOCOMOCO_v11	TAAATAAACA	-	10	6	6
80	FOXO3_HUMAN.H11MO.0.B	HOCOMOCO_v11	TGTAAACAAG	-	10	4	8
80	FOXJ3_HUMAN.H11MO.0.A	HOCOMOCO_v11	AAAAAATAAACAA	-	13	4	5
80	FOXJ3_MOUSE.H11MO.0.A	HOCOMOCO_v11	AAAAAATAAACAA	-	13	4	5
80	FOXO3_MOUSE.H11MO.0.B	HOCOMOCO_v11	TGTAAACAGG	-	10	4	8
80	FOXL2_MOUSE.H11MO.0.C	HOCOMOCO_v11	AAATGTAAACA	-	11	5	6
80	FOXO4_HUMAN.H11MO.0.C	HOCOMOCO_v11	AATAAACAA	-	9	4	9
80	FOXO4_MOUSE.H11MO.0.C	HOCOMOCO_v11	AATAAACAA	-	9	4	9
80	FOXQ1_HUMAN.H11MO.0.C	HOCOMOCO_v11	AAATAAACAATA	-	12	7	3
80	FOXQ1_MOUSE.H11MO.0.C	HOCOMOCO_v11	AAATAAACAATA	-	12	7	3
80	Foxj3_MA0851.1	Jaspar2018	AAAAAGTAAACAAACAC	+	17	0	5
80	Foxd3_MA0041.1	Jaspar2018	AAACAAACATTC	-	12	3	7
80	Foxj2_MA0614.1	Jaspar2018	GTAAACAA	+	8	5	9
80	FOXL1_MA0033.2	Jaspar2018	GTAAACA	+	7	5	10
80	FOXP2_MA0593.1	Jaspar2018	AAGTAAACAAA	+	11	3	8
80	FOXD2_MA0847.1	Jaspar2018	GTAAACA	+	7	5	10
80	FOXO4_MA0848.1	Jaspar2018	GTAAACA	+	7	5	10
80	FOXF2_MA0030.1	Jaspar2018	CAAACGTAAACAAT	+	14	0	8
80	FOXD1_MA0031.1	Jaspar2018	GTAAACAT	+	8	5	9
80	FOXI1_MA0042.2	Jaspar2018	GTAAACA	+	7	5	10
80	FOXP3_MA0850.1	Jaspar2018	GTAAACA	+	7	5	10
80	FOXO6_MA0849.1	Jaspar2018	GTAAACA	+	7	5	10
80	FOXG1_MA0613.1	Jaspar2018	GTAAACAA	+	8	5	9
80	Foxq1_MA0040.1	Jaspar2018	AATAAACAATA	-	11	8	3
80	FOXO3_MA0157.2	Jaspar2018	GTAAACAA	+	8	5	9
80	Foxo1_MA0480.1	Jaspar2018	TGTAAACAGGA	-	11	4	7
80	FOXC1_forkhead_1	Taipale_Cell_2013	AAGTAAATAAACA	+	13	3	6
80	FOXC2_forkhead_2	Taipale_Cell_2013	GTAAATAAACA	+	11	5	6
80	Foxc1.mouse_forkhead_1	Taipale_Cell_2013	GTAAATAAACA	+	11	5	6
80	FOXL1_forkhead_2	Taipale_Cell_2013	TGTAAATAAACAA	+	13	4	5
80	Foxj3.mouse_forkhead_3	Taipale_Cell_2013	GTAAACAA	+	8	5	9
80	FOXJ2_forkhead_2	Taipale_Cell_2013	GTAAACAA	+	8	5	9
80	FOXJ2_forkhead_3	Taipale_Cell_2013	GTAAACATAAACA	+	13	5	4
80	FOXO1_forkhead_1	Taipale_Cell_2013	GTAAACAA	+	8	5	9
80	Foxj3.mouse_forkhead_4	Taipale_Cell_2013	GTAAACATAAACA	+	13	5	4
80	FOXD3_forkhead_2	Taipale_Cell_2013	GTAAACA	+	7	5	10
80	FOXL1_forkhead_1	Taipale_Cell_2013	GTAAACA	+	7	5	10
80	Foxc1.mouse_forkhead_2	Taipale_Cell_2013	ATAAACA	+	7	5	10
80	FOXJ3_forkhead_1	Taipale_Cell_2013	GTAAACAA	+	8	5	9
80	FOXD2_forkhead_2	Taipale_Cell_2013	GTAAACA	+	7	5	10
80	FOXO4_forkhead_2	Taipale_Cell_2013	GTAAACA	+	7	5	10
80	Foxg1.mouse_forkhead_3	Taipale_Cell_2013	GTAAACA	+	7	5	10
80	FOXJ3_forkhead_3	Taipale_Cell_2013	GTAAACATAAACA	+	13	5	4
80	Foxk1.mouse_forkhead_2	Taipale_Cell_2013	GTAAACA	+	7	5	10
80	FOXI1_forkhead_1	Taipale_Cell_2013	GTAAACA	+	7	5	10
80	FOXP3_forkhead_1	Taipale_Cell_2013	GTAAACA	+	7	5	10
80	FOXO6_forkhead_2	Taipale_Cell_2013	GTAAACA	+	7	5	10
80	FOXO3_forkhead_2	Taipale_Cell_2013	GTAAACAA	+	8	5	9
80	Foxg1.mouse_forkhead_1	Taipale_Cell_2013	ATAAACAAGTGTAAACA	+	17	5	0
80	FOXG1_forkhead_1	Taipale_Cell_2013	ATAAACAATTGTAAACA	+	17	5	0
81	ZNF435_C2H2_1	Taipale_Cell_2013	AGTGTTAACAGAACACCT	+	18	0	0
82	POU4F1_MA0790.1	Jaspar2018	ATGAATAATTAATG	+	14	3	2
82	POU4F3_MA0791.1	Jaspar2018	ATGCATAATTAATGAG	+	16	3	0
82	POU4F2_MA0683.1	Jaspar2018	ATGCATAATTAATGAG	+	16	3	0
82	POU1F1_POU_1	Taipale_Cell_2013	CTCATGCATAATTAATG	+	17	0	2
82	POU4F1_POU_1	Taipale_Cell_2013	ATGAATAATTAATG	+	14	3	2
82	POU3F1_POU_2	Taipale_Cell_2013	ATGCATAATTTA	+	12	3	4
82	POU3F2_POU_1	Taipale_Cell_2013	TATGCATAAATTA	+	13	2	4
82	POU3F3_POU_2	Taipale_Cell_2013	ATGCATAAATTA	+	12	3	4
82	POU3F4_POU_2	Taipale_Cell_2013	TGCATAAATTA	+	11	4	4
82	POU4F3_POU_1	Taipale_Cell_2013	ATGCATAATTAATGAG	+	16	3	0
82	POU4F2_POU_1	Taipale_Cell_2013	ATGCATAATTAATGAG	+	16	3	0
82	POU4F2_POU_2	Taipale_Cell_2013	ATGCATAATTAATGAG	+	16	3	0
83	PIT1_HUMAN.H11MO.0.C	HOCOMOCO_v11	CTCATGAATATAT	+	13	0	4
83	PIT1_MOUSE.H11MO.0.C	HOCOMOCO_v11	CTCATGAATATAT	+	13	0	4
83	PO3F1_MOUSE.H11MO.0.C	HOCOMOCO_v11	CTCATGAATATTCAAG	+	16	0	1
83	PO3F2_MOUSE.H11MO.0.A	HOCOMOCO_v11	CTCATGCATATGCATA	+	16	0	1
83	PO3F2_HUMAN.H11MO.0.A	HOCOMOCO_v11	TTCATGCATATTCATTC	+	17	0	0
83	POU2F3_POU_2	Taipale_Cell_2013	ATGAATATGCAA	+	12	3	2
83	POU5F1P1_POU_2	Taipale_Cell_2013	ATGAATATGCAA	+	12	3	2
83	POU2F1_POU_2	Taipale_Cell_2013	CATGAATATTCATA	+	14	2	1
83	POU2F2_POU_2	Taipale_Cell_2013	CATGCATATGCAAA	+	14	2	1
83	POU3F3_POU_3	Taipale_Cell_2013	ATGAATATTCAT	+	12	3	2
83	Pou2f2.mouse_POU_1	Taipale_Cell_2013	TATGAATATTCAAA	+	14	2	1
84	NANOG_HUMAN.H11MO.0.A	HOCOMOCO_v11	TCCTTTGTTATGCAAAT	+	17	0	0
84	PO5F1_HUMAN.H11MO.0.A	HOCOMOCO_v11	CCTTTGTTATGCAAAT	+	16	1	0
84	NANOG_MOUSE.H11MO.0.A	HOCOMOCO_v11	TCCTTTGTTATGCAAAT	+	17	0	0
84	PO5F1_MOUSE.H11MO.0.A	HOCOMOCO_v11	CCATTGTTATGCAAAT	+	16	1	0
84	SOX2_MOUSE.H11MO.0.A	HOCOMOCO_v11	TCCTTTGTTATGCAAA	+	16	0	1
84	PO3F1_HUMAN.H11MO.0.C	HOCOMOCO_v11	CATTGTAATGCAAA	+	14	2	1
84	Pou5f1+Sox2_MA0142.1	Jaspar2018	CTTTGTTATGCAAAT	+	15	2	0
85	PO2F1_HUMAN.H11MO.0.C	HOCOMOCO_v11	AATCGAATGCAAATAA	+	16	0	2
85	PO2F1_MOUSE.H11MO.0.C	HOCOMOCO_v11	AATCGAATGCAAATAA	+	16	0	2
85	PO2F2_HUMAN.H11MO.0.A	HOCOMOCO_v11	ATATGCAAATG	+	11	4	3
85	PO2F2_MOUSE.H11MO.0.B	HOCOMOCO_v11	ATATGCAAATG	+	11	4	3
85	POU5F1_MA1115.1	Jaspar2018	ATATGCAAATT	+	11	4	3
85	POU2F1_MA0785.1	Jaspar2018	AATATGCAAATT	+	12	3	3
85	POU3F1_MA0786.1	Jaspar2018	TTATGCAAATTA	+	12	4	2
85	POU5F1B_MA0792.1	Jaspar2018	TATGCAAAT	+	9	5	4
85	POU3F3_MA0788.1	Jaspar2018	ATTATGCTAATTT	+	13	3	2
85	POU3F2_MA0787.1	Jaspar2018	TTATGCAAATTA	+	12	4	2
85	Pou2f3_MA0627.1	Jaspar2018	TTGTATGCAAATTAGA	+	16	2	0
85	POU1F1_MA0784.1	Jaspar2018	AATATGCAAATTAG	+	14	3	1
85	POU3F4_MA0789.1	Jaspar2018	TATGCAAAT	+	9	5	4
85	POU2F2_MA0507.1	Jaspar2018	ATATGCAAATGAA	-	13	4	1
85	POU2F1_POU_1	Taipale_Cell_2013	AATATGCAAATT	+	12	3	3
85	POU3F1_POU_1	Taipale_Cell_2013	TTATGCAAATTA	+	12	4	2
85	POU2F2_POU_1	Taipale_Cell_2013	ATATGCAAATT	+	11	4	3
85	POU2F3_POU_1	Taipale_Cell_2013	TATGCAAAT	+	9	5	4
85	POU5F1P1_POU_1	Taipale_Cell_2013	TATGCAAAT	+	9	5	4
85	POU3F3_POU_1	Taipale_Cell_2013	ATTATGCTAATTT	+	13	3	2
85	POU3F2_POU_2	Taipale_Cell_2013	TTATGCAAATTA	+	12	4	2
85	POU1F1_POU_2	Taipale_Cell_2013	AATATGCAAATTAG	+	14	3	1
85	POU3F4_POU_1	Taipale_Cell_2013	TATGCAAAT	+	9	5	4
85	Pou2f2.mouse_POU_2	Taipale_Cell_2013	TATGCAAAT	+	9	5	4
86	ARI5B_HUMAN.H11MO.0.C	HOCOMOCO_v11	TGTTAGTATTGTG	+	13	0	0
86	ARI5B_MOUSE.H11MO.0.C	HOCOMOCO_v11	TGTTAGTATTGTG	+	13	0	0
87	FOXB1_forkhead_2	Taipale_Cell_2013	TATGTAAATATTGACATA	+	18	0	0
87	FOXC1_forkhead_2	Taipale_Cell_2013	TGTCAATATTTACA	-	14	2	2
87	FOXC2_forkhead_1	Taipale_Cell_2013	TGTCAATATTTACA	-	14	2	2
87	FOXD3_forkhead_1	Taipale_Cell_2013	AGTAAATATTAACT	-	14	2	2
87	FOXD2_forkhead_1	Taipale_Cell_2013	AGTAAATATTTTTT	-	14	2	2
88	Arid5a_MA0602.1	Jaspar2018	CTAATATTGCTAAA	+	14	0	0
89	SOX10_HUMAN.H11MO.0.B	HOCOMOCO_v11	CAAAGGAGGCATTGTT	+	16	0	3
89	SOX10_MOUSE.H11MO.0.B	HOCOMOCO_v11	CAAAGGAGGCATTGTT	+	16	0	3
89	SOX9_HUMAN.H11MO.0.B	HOCOMOCO_v11	AAAGGGGCCTTTGTTC	+	16	1	2
89	SOX9_MOUSE.H11MO.0.A	HOCOMOCO_v11	AAAGGGGCCTTTGTTC	+	16	1	2
89	SOX3_MOUSE.H11MO.0.C	HOCOMOCO_v11	GCCTTTGTTCC	+	11	7	1
89	SOX3_HUMAN.H11MO.0.B	HOCOMOCO_v11	GCCTTTGTCCC	+	11	7	1
89	SOX2_HUMAN.H11MO.0.A	HOCOMOCO_v11	TCCCTTTGTTCTC	+	13	6	0
89	SOX4_HUMAN.H11MO.0.B	HOCOMOCO_v11	TCCTTTGTTCTC	+	12	7	0
89	SOX4_MOUSE.H11MO.0.A	HOCOMOCO_v11	TCCTTTGTTCTC	+	12	7	0
89	SOX17_HUMAN.H11MO.0.C	HOCOMOCO_v11	GCCATTGTTTT	+	11	7	1
89	SRY_HUMAN.H11MO.0.B	HOCOMOCO_v11	TTTTGTTTT	+	9	9	1
89	SRY_MOUSE.H11MO.0.B	HOCOMOCO_v11	TTTTGTTTT	+	9	9	1
89	SOX13_MA1120.1	Jaspar2018	TGCCATTGTTT	-	11	6	2
89	SOX10_MA0442.2	Jaspar2018	TTCTTTGTTTT	-	11	7	1
89	Sox17_MA0078.1	Jaspar2018	TTCATTGTC	+	9	7	3
89	SOX15_MA1152.1	Jaspar2018	CTATTGTTTT	+	10	8	1
89	SOX9_MA0077.1	Jaspar2018	CCATTGTTC	+	9	8	2
89	Sox6_MA0515.1	Jaspar2018	CCATTGTTTT	+	10	8	1
89	SRY_MA0084.1	Jaspar2018	ATTGTTTAC	-	9	10	0
89	Sox3_MA0514.1	Jaspar2018	CCTTTGTTTT	+	10	8	1
89	SOX9_HMG_1	Taipale_Cell_2013	CCATTGTTC	-	9	8	2
90	DMRT1_MOUSE.H11MO.0.C	HOCOMOCO_v11	TTGATACAATGTAGCAA	+	17	0	0
90	DMRTB_MOUSE.H11MO.0.C	HOCOMOCO_v11	GGATACAATGTAGCAA	-	16	1	0
91	SOX5_HUMAN.H11MO.0.C	HOCOMOCO_v11	TATTGTTA	+	8	0	0
91	SOX5_MOUSE.H11MO.0.C	HOCOMOCO_v11	TATTGTTA	+	8	0	0
91	Sox5_MA0087.1	Jaspar2018	ATTGTTA	+	7	1	0
92	SOX10_HMG_4	Taipale_Cell_2013	ATGAATTGCAGTCAT	+	15	1	1
92	Sox10.mouse_HMG_3	Taipale_Cell_2013	ATGAATTGCAGTCAT	+	15	1	1
92	SOX9_HMG_7	Taipale_Cell_2013	AATGAATTGCAGTCATT	+	17	0	0
92	SOX7_HMG_3	Taipale_Cell_2013	GATGAATTTCAGTCATG	+	17	0	0
92	SOX8_HMG_7	Taipale_Cell_2013	ATGAATTGCAGTC	+	13	1	3
92	SOX8_HMG_2	Taipale_Cell_2013	ATGAATTGCAGTC	+	13	1	3
92	SOX18_HMG_3	Taipale_Cell_2013	ATGAATTCCATTCAT	+	15	1	1
92	Sox17.mouse_HMG_2	Taipale_Cell_2013	ATGAATTTCATTCAT	+	15	1	1
92	Sox3.mouse_HMG_3	Taipale_Cell_2013	GATGAATGGTATTCATG	+	17	0	0
92	SOX21_HMG_4	Taipale_Cell_2013	TGAATGTTATTCA	+	13	2	2
92	SOX2_HMG_2	Taipale_Cell_2013	ATGAATGTTATTCAT	+	15	1	1
92	SOX2_HMG_6	Taipale_Cell_2013	ATGAATAACATTCAT	+	15	1	1
92	Sox1.mouse_HMG_2	Taipale_Cell_2013	ATGAATAACATTCAT	+	15	1	1
92	SOX14_HMG_2	Taipale_Cell_2013	ATGAATAACATTCAT	+	15	1	1
92	SOX15_HMG_3	Taipale_Cell_2013	ATGAATGTTATTCAT	-	15	1	1
92	SRY_HMG_4	Taipale_Cell_2013	TGAATGTTATTCA	-	13	2	2
93	SOX4_MA0867.1	Jaspar2018	GAACAATTGCAGTGTT	+	16	0	1
93	Sox11_MA0869.1	Jaspar2018	AACAATTTCAGTGTT	+	15	1	1
93	SOX21_MA0866.1	Jaspar2018	AACAATGGTAGTGTT	+	15	1	1
93	Sox1_MA0870.1	Jaspar2018	AACAATAACATTGTT	+	15	1	1
93	SOX10_HMG_1	Taipale_Cell_2013	AACAATTGCAGTGTT	+	15	1	1
93	SOX8_HMG_3	Taipale_Cell_2013	GAACAATTGCAGTGTTC	+	17	0	0
93	SOX9_HMG_5	Taipale_Cell_2013	AAACAATTGCAGTGTTT	+	17	0	0
93	SOX8_HMG_6	Taipale_Cell_2013	AACAATTGCAGTGTT	+	15	1	1
93	SOX4_HMG_1	Taipale_Cell_2013	GAACAATTGCAGTGTT	+	16	0	1
93	Sox10.mouse_HMG_1	Taipale_Cell_2013	AACAATTTCAGTGTT	+	15	1	1
93	Sox11.mouse_HMG_1	Taipale_Cell_2013	AACAATTTCAGTGTT	+	15	1	1
93	SOX21_HMG_1	Taipale_Cell_2013	AACAATGGTAGTGTT	+	15	1	1
93	SOX7_HMG_2	Taipale_Cell_2013	AAACAATTGCATTGTTT	+	17	0	0
93	SOX18_HMG_1	Taipale_Cell_2013	AACAATTTCATTGTT	+	15	1	1
93	Sox17.mouse_HMG_1	Taipale_Cell_2013	AACAATTGCATTGTT	+	15	1	1
93	SOX2_HMG_1	Taipale_Cell_2013	GAACAATGGTATTGTTC	+	17	0	0
93	Sox3.mouse_HMG_1	Taipale_Cell_2013	AAACAATGACATTGTTT	+	17	0	0
93	SRY_HMG_1	Taipale_Cell_2013	AACAATGTTATTGTT	-	15	1	1
93	SOX2_HMG_4	Taipale_Cell_2013	GAACAATGTTATTGTTC	-	17	0	0
93	Sox1.mouse_HMG_1	Taipale_Cell_2013	AACAATAACATTGTT	+	15	1	1
93	SOX15_HMG_1	Taipale_Cell_2013	AACAATGTTATTGTT	-	15	1	1
93	SOX14_HMG_1	Taipale_Cell_2013	CAATGTTATTGT	-	12	3	2
94	SOX10_HMG_3	Taipale_Cell_2013	ATCAATTGCAGTGAT	+	15	1	1
94	Sox10.mouse_HMG_2	Taipale_Cell_2013	ATCAATTGCAGTGAT	+	15	1	1
94	SOX8_HMG_4	Taipale_Cell_2013	CATCAATTGCAGTGATC	+	17	0	0
94	SOX9_HMG_6	Taipale_Cell_2013	AATCAATTTCAGTGATT	+	17	0	0
94	SOX8_HMG_8	Taipale_Cell_2013	AATCAATTGCAGTGATT	+	17	0	0
94	SOX18_HMG_2	Taipale_Cell_2013	ATCAATTGCATTGAT	+	15	1	1
94	Sox3.mouse_HMG_2	Taipale_Cell_2013	GATCAATGTTATTGATT	+	17	0	0
94	SOX2_HMG_3	Taipale_Cell_2013	GATCAATGTTATTGATG	+	17	0	0
94	SOX21_HMG_3	Taipale_Cell_2013	TCAATGTTATTGA	+	13	2	2
94	Sox1.mouse_HMG_3	Taipale_Cell_2013	TCAATAACATTGA	+	13	2	2
94	SOX2_HMG_5	Taipale_Cell_2013	TATCAATGTTATTGATA	-	17	0	0
94	SOX14_HMG_3	Taipale_Cell_2013	TCAATAACATTGA	+	13	2	2
94	SOX15_HMG_2	Taipale_Cell_2013	ATCAATAACATTGAT	+	15	1	1
94	SRY_HMG_3	Taipale_Cell_2013	TCAATAACATTGA	+	13	2	2
95	SPI1_HUMAN.H11MO.0.A	HOCOMOCO_v11	AAAAAGAGGAAGTGAAA	+	17	0	1
95	SPIB_HUMAN.H11MO.0.A	HOCOMOCO_v11	AAAAAGAGGAAGTGAAA	+	17	0	1
95	SPI1_MOUSE.H11MO.0.A	HOCOMOCO_v11	AAAAAGAGGAAGTGA	+	15	0	3
95	SPIB_MOUSE.H11MO.0.A	HOCOMOCO_v11	AAAAGAGGAAGTGAAAC	+	17	1	0
95	SPI1_MA0080.4	Jaspar2018	AAAAAGCGGAAGTA	+	14	0	4
95	SPIC_MA0687.1	Jaspar2018	AAAAAGAGGAAGTA	+	14	0	4
95	SPIB_MA0081.1	Jaspar2018	AGAGGAA	+	7	4	7
95	SPI1_ETS_1	Taipale_Cell_2013	AAAAAGCGGAAGTA	+	14	0	4
95	Spic.mouse_ETS_1	Taipale_Cell_2013	AAAAAGCGGAAGTA	+	14	0	4
95	SPIB_ETS_1	Taipale_Cell_2013	AAAAAGCGGAAGTA	+	14	0	4
95	SPIC_ETS_1	Taipale_Cell_2013	AAAAAGAGGAAGTA	+	14	0	4
96	EHF_HUMAN.H11MO.0.B	HOCOMOCO_v11	GAACCAGGAAGTGGC	+	15	1	2
96	EHF_MOUSE.H11MO.0.B	HOCOMOCO_v11	GAACCAGGAAGTGGC	+	15	1	2
96	ELF3_HUMAN.H11MO.0.A	HOCOMOCO_v11	GAACCAGGAAGTGG	+	14	1	3
96	ELF3_MOUSE.H11MO.0.B	HOCOMOCO_v11	GAACCAGGAAGTGG	+	14	1	3
96	ELF5_HUMAN.H11MO.0.A	HOCOMOCO_v11	GGAAGGAGGAAGTGG	+	15	0	3
96	ERG_MOUSE.H11MO.0.A	HOCOMOCO_v11	GGACCGGAAGTGGG	+	14	2	2
96	ETV2_HUMAN.H11MO.0.B	HOCOMOCO_v11	GGAAACAGGAAGTGGG	+	16	0	2
96	ETV2_MOUSE.H11MO.0.A	HOCOMOCO_v11	GGAAACAGGAAGTGGG	+	16	0	2
96	ELF2_MOUSE.H11MO.0.C	HOCOMOCO_v11	TAGCAGGAAGTGACT	+	15	2	1
96	ELF5_MOUSE.H11MO.0.A	HOCOMOCO_v11	GGAAGAAGGAAGAAGAA	+	17	0	1
96	ETV5_HUMAN.H11MO.0.C	HOCOMOCO_v11	GAGCAGGAAGTGAG	+	14	2	2
96	ERG_HUMAN.H11MO.0.A	HOCOMOCO_v11	GGGCAGGAAGTGG	+	13	2	3
96	ETS1_MOUSE.H11MO.0.A	HOCOMOCO_v11	GGGACAGGAAGTGG	+	14	1	3
96	FLI1_MOUSE.H11MO.0.A	HOCOMOCO_v11	GGGGCCGGAAGTGG	+	14	1	3
96	ETS1_HUMAN.H11MO.0.A	HOCOMOCO_v11	AGACAGGAAGTGG	+	13	2	3
96	ELK4_MOUSE.H11MO.0.B	HOCOMOCO_v11	GGACCGGAAGCGG	+	13	2	3
96	FLI1_HUMAN.H11MO.0.A	HOCOMOCO_v11	GGAGGAAGGAAGGAGGGA	+	18	0	0
96	ETV4_MOUSE.H11MO.0.B	HOCOMOCO_v11	CAGGAAGT	+	8	5	5
96	ETV4_HUMAN.H11MO.0.B	HOCOMOCO_v11	AACAGGAAGGG	+	11	3	4
96	ETV6_MOUSE.H11MO.0.C	HOCOMOCO_v11	ACAGGAAGT	+	9	4	5
96	ETS2_HUMAN.H11MO.0.B	HOCOMOCO_v11	GGAAGGAAGAGGA	+	13	3	2
96	ETS2_MOUSE.H11MO.0.A	HOCOMOCO_v11	GGAAGGAAGAGGA	+	13	3	2
96	FEV_HUMAN.H11MO.0.B	HOCOMOCO_v11	GCGGGAAGCG	+	10	4	4
96	FEV_MOUSE.H11MO.0.B	HOCOMOCO_v11	GCGGGAAGCG	+	10	4	4
97	MECP2_HUMAN.H11MO.0.C	HOCOMOCO_v11	CCCGGAG	+	7	0	0
97	MECP2_MOUSE.H11MO.0.C	HOCOMOCO_v11	CCCGGAG	+	7	0	0
98	ELF1_MOUSE.H11MO.0.A	HOCOMOCO_v11	GAACCCGGAAGTGG	+	14	4	7
98	ELF1_HUMAN.H11MO.0.A	HOCOMOCO_v11	GAACCCGGAAGTGG	+	14	4	7
98	ELF2_HUMAN.H11MO.0.C	HOCOMOCO_v11	AACCCGGAAGTGG	+	13	5	7
98	GABPA_HUMAN.H11MO.0.A	HOCOMOCO_v11	GGAACCGGAAGTGG	+	14	4	7
98	GABPA_MOUSE.H11MO.0.A	HOCOMOCO_v11	GGAACCGGAAGTGG	+	14	4	7
98	ELK1_MOUSE.H11MO.0.B	HOCOMOCO_v11	ACCGGAAGTGG	+	11	7	7
98	ELK4_HUMAN.H11MO.0.A	HOCOMOCO_v11	GACCGGAAGTGG	+	12	6	7
98	ETV1_HUMAN.H11MO.0.A	HOCOMOCO_v11	GGCCGGAAGTG	+	11	6	8
98	ELK1_HUMAN.H11MO.0.B	HOCOMOCO_v11	ACCGGAAGTGG	+	11	7	7
98	EHF_MA0598.2	Jaspar2018	AACCCGGAAGTA	+	12	5	8
98	ELF4_MA0641.1	Jaspar2018	AACCCGGAAGTG	+	12	5	8
98	ELF3_MA0640.1	Jaspar2018	AACCCGGAAGTAA	+	13	5	7
98	ELF1_MA0473.2	Jaspar2018	AACCCGGAAGTG	+	12	5	8
98	ELF5_MA0136.2	Jaspar2018	ACCCGGAAGTA	+	11	6	8
98	ETV6_MA0645.1	Jaspar2018	AGCGGAAGTG	+	10	7	8
98	ELK3_MA0759.1	Jaspar2018	ACCGGAAGTA	+	10	7	8
98	ZBTB7A_MA0750.2	Jaspar2018	GCCCGGAAGTGGC	+	13	6	6
98	FEV_MA0156.2	Jaspar2018	ACCGGAAGTG	+	10	7	8
98	ELK4_MA0076.2	Jaspar2018	GCCGGAAGTGG	-	11	7	7
98	ELK1_MA0028.2	Jaspar2018	ACCGGAAGTG	+	10	7	8
98	ETV4_MA0764.1	Jaspar2018	ACCGGAAGTA	+	10	7	8
98	ETV1_MA0761.1	Jaspar2018	ACCGGAAGTA	+	10	7	8
98	ERG_MA0474.2	Jaspar2018	ACCGGAAGTG	+	10	7	8
98	ETS1_MA0098.3	Jaspar2018	ACCGGAAGTG	+	10	7	8
98	Gabpa_MA0062.2	Jaspar2018	CCGGAAGTGGC	+	11	8	6
98	ETV5_MA0765.1	Jaspar2018	ACCGGAAGTG	+	10	7	8
98	ETV3_MA0763.1	Jaspar2018	ACCGGAAGTG	+	10	7	8
98	FLI1_MA0475.2	Jaspar2018	ACCGGAAGTG	+	10	7	8
98	ETV2_MA0762.1	Jaspar2018	AACCGGAAATA	+	11	6	8
98	SPDEF_MA0686.1	Jaspar2018	ACCCGGATGTA	+	11	6	8
98	ERF_MA0760.1	Jaspar2018	ACCGGAAGTG	+	10	7	8
98	EHF_ETS_1	Taipale_Cell_2013	AACCCGGAAGTA	+	12	5	8
98	ELF3_ETS_1	Taipale_Cell_2013	AACCCGGAAGTA	+	12	5	8
98	ELF4_ETS_1	Taipale_Cell_2013	AACCCGGAAGTG	+	12	5	8
98	ELF3_ETS_2	Taipale_Cell_2013	AACCCGGAAGTAA	+	13	5	7
98	ELF1_ETS_1	Taipale_Cell_2013	AACCCGGAAGTG	+	12	5	8
98	ELF5_ETS_1	Taipale_Cell_2013	ACCCGGAAGTA	+	11	6	8
98	ELF5_ETS_2	Taipale_Cell_2013	ACCCGGAAGTA	+	11	6	8
98	Elf5.mouse_ETS_1	Taipale_Cell_2013	ACCCGGAAGTA	+	11	6	8
98	ELF1_ETS_2	Taipale_Cell_2013	AACCCGGAAGTG	+	12	5	8
98	ETV6_ETS_2	Taipale_Cell_2013	AGCGGAAGTG	+	10	7	8
98	ELK1_ETS_1	Taipale_Cell_2013	ACCGGAAGTA	+	10	7	8
98	ELK3_ETS_1	Taipale_Cell_2013	ACCGGAAGTA	+	10	7	8
98	GABPA_ETS_1	Taipale_Cell_2013	ACCGGAAGTA	+	10	7	8
98	FEV_ETS_1	Taipale_Cell_2013	ACCGGAAGTG	+	10	7	8
98	ELK1_ETS_2	Taipale_Cell_2013	ACCGGAAGTA	+	10	7	8
98	ELK1_ETS_4	Taipale_Cell_2013	ACCGGAAGTG	+	10	7	8
98	ELK4_ETS_1	Taipale_Cell_2013	ACCGGAAGTG	+	10	7	8
98	ERG_ETS_3	Taipale_Cell_2013	ACCGGAAGTG	+	10	7	8
98	ETV4_ETS_1	Taipale_Cell_2013	ACCGGAAGTA	+	10	7	8
98	Elk3.mouse_ETS_1	Taipale_Cell_2013	ACCGGAAGTA	+	10	7	8
98	ETV1_ETS_1	Taipale_Cell_2013	ACCGGAAGTA	+	10	7	8
98	ERG_ETS_1	Taipale_Cell_2013	ACCGGAAGTG	+	10	7	8
98	ETS1_ETS_1	Taipale_Cell_2013	ACCGGAAGTG	+	10	7	8
98	ETS1_ETS_3	Taipale_Cell_2013	ACCGGAAGTG	+	10	7	8
98	FLI1_ETS_1	Taipale_Cell_2013	ACCGGAAGTG	+	10	7	8
98	ETV5_ETS_1	Taipale_Cell_2013	ACCGGAAGTG	+	10	7	8
98	SPDEF_ETS_1	Taipale_Cell_2013	ACCCGGATGTA	+	11	6	8
98	ETV3_ETS_1	Taipale_Cell_2013	ACCGGAAGTG	+	10	7	8
98	FLI1_ETS_3	Taipale_Cell_2013	ACCGGAAGTG	+	10	7	8
98	ETV2_ETS_1	Taipale_Cell_2013	AACCGGAAATA	+	11	6	8
98	SPDEF_ETS_4	Taipale_Cell_2013	ACCCGGATGTA	+	11	6	8
98	ERF_ETS_1	Taipale_Cell_2013	ACCGGAAGTG	+	10	7	8
98	ETS1_ETS_4	Taipale_Cell_2013	ACCGGAAGTACATCCGGC	-	18	7	0
98	ETV6_ETS_1	Taipale_Cell_2013	CCGGAAGCGGAAGTG	+	15	2	8
98	ETS1_ETS_2	Taipale_Cell_2013	ACCGGAAGTACATCCGGT	+	18	7	0
98	ERG_ETS_4	Taipale_Cell_2013	ACCGGAAATCCGGT	+	14	7	4
98	FLI1_ETS_2	Taipale_Cell_2013	ACCGGAAATCCGGT	+	14	7	4
98	ERG_ETS_2	Taipale_Cell_2013	ACCGGAAATCCGGT	+	14	7	4
98	ELK1_ETS_3	Taipale_Cell_2013	CACTTCCGCCGGAAGTG	-	17	0	8
98	FLI1_ETS_4	Taipale_Cell_2013	ACCGGAAATCCGGT	+	14	7	4
99	NFAT5_MA0606.1	Jaspar2018	ATTTTCCATT	+	10	10	0
99	NFATC3_MA0625.1	Jaspar2018	ATTTTCCATT	+	10	10	0
99	NFATC1_MA0624.1	Jaspar2018	ATTTTCCATT	+	10	10	0
99	NFAT5_NFAT_1	Taipale_Cell_2013	CTGTAATTTTCCAT	-	14	5	1
99	NFATC1_NFAT_1	Taipale_Cell_2013	AGGGAAAATAATTTTCCATT	-	20	0	0
100	NFAC1_MOUSE.H11MO.0.A	HOCOMOCO_v11	TGGAAAATATGAGTC	+	15	0	0
100	NFAC2_HUMAN.H11MO.0.B	HOCOMOCO_v11	TGGAAAATT	+	9	0	6
100	NFAC2_MOUSE.H11MO.0.C	HOCOMOCO_v11	TGGAAAATT	+	9	0	6
100	NFAC4_HUMAN.H11MO.0.C	HOCOMOCO_v11	AGGAAAATTT	+	10	0	5
100	NFAC4_MOUSE.H11MO.0.C	HOCOMOCO_v11	AGGAAAATTT	+	10	0	5
100	NFAC3_HUMAN.H11MO.0.B	HOCOMOCO_v11	TGGAAAACT	+	9	0	6
100	NFAC3_MOUSE.H11MO.0.B	HOCOMOCO_v11	TGGAAAACT	+	9	0	6
100	NFATC2_MA0152.1	Jaspar2018	TGGAAAA	-	7	0	8
101	NFAC1_HUMAN.H11MO.0.B	HOCOMOCO_v11	ATGGAAAAAAAGAAA	+	15	2	0
101	PRDM6_HUMAN.H11MO.0.C	HOCOMOCO_v11	AAAAAGAAAAAAA	+	13	0	4
102	NFATC1_NFAT_2	Taipale_Cell_2013	TTTCCATAATGGAAA	+	15	0	0
103	IRF5_MA1420.1	Jaspar2018	CCGAAACCGAAACT	+	14	2	0
103	IRF5_IRF_1	Taipale_Cell_2013	CCGAAACCGAAACT	+	14	2	0
103	IRF5_IRF_2	Taipale_Cell_2013	AACCGAAACCA	+	11	0	5
104	IRF9_HUMAN.H11MO.0.C	HOCOMOCO_v11	GAAAGCGAAACT	+	12	8	5
104	IRF9_MOUSE.H11MO.0.C	HOCOMOCO_v11	GAAAGCGAAACT	+	12	8	5
104	IRF7_HUMAN.H11MO.0.C	HOCOMOCO_v11	GAAAGTGAAA	+	10	8	7
104	IRF7_MOUSE.H11MO.0.C	HOCOMOCO_v11	GAAAGTGAAA	+	10	8	7
104	IRF2_MA0051.1	Jaspar2018	GGAAAGTGAAAGCAAAAC	+	18	7	0
104	IRF7_MA0772.1	Jaspar2018	ACGAAAGCGAAAGT	+	14	6	5
104	IRF3_MA1418.1	Jaspar2018	GGGAAACGGAAACCGAAACTG	+	21	0	4
104	IRF8_MA0652.1	Jaspar2018	TCGAAACCGAAACT	+	14	6	5
104	IRF9_MA0653.1	Jaspar2018	AACGAAACCGAAACT	+	15	5	5
104	IRF4_MA1419.1	Jaspar2018	CCGAAACCGAAACTA	+	15	6	4
104	IRF7_IRF_1	Taipale_Cell_2013	ACGAAAGCGAAAGT	+	14	6	5
104	IRF8_IRF_1	Taipale_Cell_2013	ACGAAACCGAAACT	+	14	6	5
104	IRF3_IRF_1	Taipale_Cell_2013	GGGAAACGGAAACCGAAACTG	+	21	0	4
104	IRF8_IRF_2	Taipale_Cell_2013	TCGAAACCGAAACT	+	14	6	5
104	IRF9_IRF_1	Taipale_Cell_2013	AACGAAACCGAAACT	+	15	5	5
104	IRF4_IRF_1	Taipale_Cell_2013	CCGAAACCGAAACTA	+	15	6	4
105	PRDM1_HUMAN.H11MO.0.A	HOCOMOCO_v11	GAAAGTGAAAGTGA	+	14	1	0
105	PRDM1_MOUSE.H11MO.0.A	HOCOMOCO_v11	GAAAGTGAAAGTGA	+	14	1	0
105	PRDM1_MA0508.2	Jaspar2018	GTGAAAGTGA	-	10	5	0
105	PRDM1_C2H2_1	Taipale_Cell_2013	AGAAAGTGAAAGTGA	+	15	0	0
106	BC11A_HUMAN.H11MO.0.A	HOCOMOCO_v11	AAAAGAGGAAGTGAAAA	+	17	2	5
106	IRF4_MOUSE.H11MO.0.A	HOCOMOCO_v11	AAAAGAGGAACTGAAACT	+	18	2	4
106	IRF4_HUMAN.H11MO.0.A	HOCOMOCO_v11	AAAAGAGGAAGTGAAACT	+	18	2	4
106	IRF8_HUMAN.H11MO.0.B	HOCOMOCO_v11	AAAAGAGGAAGTGAAAGTAA	+	20	2	2
106	IRF8_MOUSE.H11MO.0.A	HOCOMOCO_v11	AAAAGAGGAAGTGAAAGTAA	+	20	2	2
106	IRF3_HUMAN.H11MO.0.B	HOCOMOCO_v11	GAAAGGGAAAGGGAAAGTGA	+	20	2	2
106	IRF3_MOUSE.H11MO.0.A	HOCOMOCO_v11	GAAAGGGAAAGGGAAAGTGA	+	20	2	2
106	STAT1_MOUSE.H11MO.0.A	HOCOMOCO_v11	AGGAAAATGAAACTGAAAGAAA	+	22	0	2
106	IRF1_HUMAN.H11MO.0.A	HOCOMOCO_v11	GAAAATGAAAGTGAAAGTAA	+	20	2	2
106	IRF1_MOUSE.H11MO.0.A	HOCOMOCO_v11	GAAAGTGAAAGTGAAAGTAA	+	20	2	2
106	STAT2_HUMAN.H11MO.0.A	HOCOMOCO_v11	AGGAAAATGAAACTGAAAG	+	19	0	5
106	STAT2_MOUSE.H11MO.0.A	HOCOMOCO_v11	AGGAAAATGAAACTGAAAG	+	19	0	5
106	IRF2_HUMAN.H11MO.0.A	HOCOMOCO_v11	GAAAGTGAAAGTGAAAGTAA	+	20	2	2
106	IRF2_MOUSE.H11MO.0.B	HOCOMOCO_v11	GAAAGTGAAAGTGAAAGTAA	+	20	2	2
106	IRF1_MA0050.2	Jaspar2018	AAAGTGAAAGTGAAAGTAAAA	-	21	3	0
106	STAT1+STAT2_MA0517.1	Jaspar2018	GGAAAATGAAACTGA	-	15	1	8
107	ZFP28_HUMAN.H11MO.0.C	HOCOMOCO_v11	TTCTATTTCTTCTTGTGTCA	+	20	0	0
108	ZIM3_HUMAN.H11MO.0.C	HOCOMOCO_v11	TTGGGTTTCTGTTGCTTGC	+	19	0	0
109	EGR1_HUMAN.H11MO.0.A	HOCOMOCO_v11	GAGGGCGTGGGCGGGGG	+	17	8	10
109	EGR2_MOUSE.H11MO.0.A	HOCOMOCO_v11	GGCGTGGGCGGGGG	+	14	11	10
109	EGR2_HUMAN.H11MO.0.A	HOCOMOCO_v11	GGGGGGGTGTGGGAGGGG	+	18	6	11
109	EGR1_MOUSE.H11MO.0.A	HOCOMOCO_v11	GTGCGGGGGCGGGG	+	14	10	11
109	ZBT17_HUMAN.H11MO.0.A	HOCOMOCO_v11	GAGGGTGGGGGAGGGGAAG	+	19	8	8
109	ZBT17_MOUSE.H11MO.0.A	HOCOMOCO_v11	GGGGGTGGGGGAGGGGCGG	+	19	8	8
109	SP1_MOUSE.H11MO.0.A	HOCOMOCO_v11	GGGGGGGGAGGGGGCGGGGCCGGG	+	24	5	6
109	PATZ1_HUMAN.H11MO.0.C	HOCOMOCO_v11	GGGGAGGGGGCGGGGGGGGAGG	+	22	9	4
109	SP3_HUMAN.H11MO.0.B	HOCOMOCO_v11	GGGGGGGGGCGGGGCCGGGG	+	20	10	5
109	SP3_MOUSE.H11MO.0.B	HOCOMOCO_v11	GGGGGGGGGCGGGGCCGGGG	+	20	10	5
109	VEZF1_HUMAN.H11MO.0.C	HOCOMOCO_v11	GGGGAGGGGGGAGGGGGAGGGG	+	22	8	5
109	KLF6_HUMAN.H11MO.0.A	HOCOMOCO_v11	GGAAGGGCGGGGCCGGGGG	+	19	6	10
109	KLF6_MOUSE.H11MO.0.B	HOCOMOCO_v11	GGAAGGGCGGGGCCGGGGG	+	19	6	10
109	SP4_HUMAN.H11MO.0.A	HOCOMOCO_v11	GGGAAGGGGGCGGGGCCGGG	+	20	9	6
109	SP4_MOUSE.H11MO.0.B	HOCOMOCO_v11	GGGAAGGGGGCGGGGCCGGG	+	20	9	6
109	WT1_HUMAN.H11MO.0.C	HOCOMOCO_v11	GGGCGGGGGAGGAGGGGGGG	+	20	10	5
109	WT1_MOUSE.H11MO.0.B	HOCOMOCO_v11	GGGCGGGGGAGGAGGGGGGG	+	20	10	5
109	KLF4_MOUSE.H11MO.0.A	HOCOMOCO_v11	TGGAGTGGGTGTGGC	+	15	10	10
109	SP5_MOUSE.H11MO.0.C	HOCOMOCO_v11	GGGGGGGAGGGGGAGGGGGAGGAG	+	24	0	11
109	SP2_HUMAN.H11MO.0.A	HOCOMOCO_v11	GGGGGGGGGGCGGGGCCGGGGG	+	22	9	4
109	SP2_MOUSE.H11MO.0.B	HOCOMOCO_v11	GGGGGGGGGGCGGGGCCGGGGG	+	22	9	4
109	ZN281_HUMAN.H11MO.0.A	HOCOMOCO_v11	GGGTGGGGGAGGGGA	+	15	10	10
109	KLF5_MOUSE.H11MO.0.A	HOCOMOCO_v11	GGGGCAGGGTGGGGC	+	15	10	10
109	KLF3_HUMAN.H11MO.0.B	HOCOMOCO_v11	GGGGAGGGGCGGGGCCGGG	+	19	10	6
109	KLF3_MOUSE.H11MO.0.A	HOCOMOCO_v11	GGGGAGGGGCGGGGCCGGG	+	19	10	6
109	KLF5_HUMAN.H11MO.0.A	HOCOMOCO_v11	AGGGTGGGGCTGGG	+	14	9	12
109	SALL4_HUMAN.H11MO.0.B	HOCOMOCO_v11	GGAGGGTGGG	+	10	13	12
109	SALL4_MOUSE.H11MO.0.A	HOCOMOCO_v11	GGAGGGTGGG	+	10	13	12
109	KLF1_HUMAN.H11MO.0.A	HOCOMOCO_v11	GGGGCGGGGCCGGG	+	14	9	12
109	KLF1_MOUSE.H11MO.0.A	HOCOMOCO_v11	AGGGTGGGGCCGGG	+	14	9	12
109	ZN281_MOUSE.H11MO.0.A	HOCOMOCO_v11	GGGGTGGGGGAGGGG	+	15	9	11
109	KLF12_HUMAN.H11MO.0.C	HOCOMOCO_v11	AGGGGCGGGGC	+	11	14	10
109	SP1_HUMAN.H11MO.0.A	HOCOMOCO_v11	GGGGGGCGGGGCCGGGGGGGGG	+	22	13	0
109	SP2_MA0516.1	Jaspar2018	GGGAGGGGGCGGGGC	-	15	10	10
109	SP1_MA0079.3	Jaspar2018	GGGGGCGGGGC	-	11	14	10
109	KLF5_MA0599.1	Jaspar2018	GGGGCGGGGC	-	10	15	10
109	RREB1_MA0073.1	Jaspar2018	TGGGGGGGGGTGGTTTGGGG	-	20	9	6
110	ZIC1_HUMAN.H11MO.0.B	HOCOMOCO_v11	GGGGTGGTC	+	9	2	0
110	ZIC1_MOUSE.H11MO.0.B	HOCOMOCO_v11	GGGGTGGTC	+	9	2	0
110	ZNF740_MA0753.1	Jaspar2018	GTGGGGGGGG	-	10	1	0
110	Zfp740.mouse_C2H2_1	Taipale_Cell_2013	GTGGGGGGGG	-	10	0	1
110	ZNF740_C2H2_2	Taipale_Cell_2013	GTGGGGGGGG	-	10	1	0
110	ZNF740_C2H2_1	Taipale_Cell_2013	GTGGGGGGGG	-	10	1	0
111	EGR3_MA0732.1	Jaspar2018	CTACGCCCACGCACT	+	15	0	1
111	EGR1_MA0162.3	Jaspar2018	TACGCCCACGCATT	+	14	1	1
111	EGR4_MA0733.1	Jaspar2018	TTACGCCCACGCATTT	+	16	0	0
111	EGR2_MA0472.2	Jaspar2018	ACGCCCACGCA	+	11	2	3
111	EGR1_C2H2_1	Taipale_Cell_2013	TACGCCCACGCATT	+	14	1	1
111	EGR2_C2H2_2	Taipale_Cell_2013	CTACGCCCACGCACT	+	15	0	1
111	EGR3_C2H2_1	Taipale_Cell_2013	CTACGCCCACGCACT	+	15	0	1
111	Egr3.mouse_C2H2_1	Taipale_Cell_2013	TACGCCCACGCATTT	+	15	1	0
111	EGR1_C2H2_2	Taipale_Cell_2013	TACGCCCACGCATT	+	14	1	1
111	EGR4_C2H2_1	Taipale_Cell_2013	TTACGCCCACGCATTT	+	16	0	0
111	EGR4_C2H2_2	Taipale_Cell_2013	ATACGCCCACGCATTT	+	16	0	0
111	EGR2_C2H2_1	Taipale_Cell_2013	ACGCCCACGCA	+	11	2	3
111	Egr1.mouse_C2H2_1	Taipale_Cell_2013	CTACGCCCACTCAATT	+	16	0	0
112	KLF9_HUMAN.H11MO.0.C	HOCOMOCO_v11	GGCCACGCCCCCTCC	-	15	2	2
112	KLF4_HUMAN.H11MO.0.A	HOCOMOCO_v11	GCCACACCCT	-	10	3	6
112	KLF13_MA0657.1	Jaspar2018	ATGCCACGCCCCTTTTTG	+	18	1	0
112	KLF14_MA0740.1	Jaspar2018	GGCCACGCCCCCTT	+	14	2	3
112	SP4_MA0685.1	Jaspar2018	TAAGCCACGCCCCCTTT	+	17	0	2
112	Klf12_MA0742.1	Jaspar2018	GACCACGCCCTTATT	+	15	2	2
112	KLF16_MA0741.1	Jaspar2018	GCCACGCCCCC	+	11	3	5
112	SP8_MA0747.1	Jaspar2018	GCCACGCCCACT	+	12	3	4
112	SP3_MA0746.1	Jaspar2018	GCCACGCCCCC	+	11	3	5
112	KLF9_MA1107.1	Jaspar2018	GGCCACACCCACC	+	13	2	4
112	Klf1_MA0493.1	Jaspar2018	GGCCACACCCA	+	11	2	6
112	KLF4_MA0039.3	Jaspar2018	CCACACCCTGC	+	11	4	4
112	KLF13_C2H2_1	Taipale_Cell_2013	ATGCCACGCCCCTTTTTG	+	18	1	0
112	KLF14_C2H2_1	Taipale_Cell_2013	GGCCACGCCCCCTT	+	14	2	3
112	SP4_C2H2_1	Taipale_Cell_2013	TAAGCCACGCCCCCTTT	+	17	0	2
112	Klf12.mouse_C2H2_1	Taipale_Cell_2013	GACCACGCCCTTATT	+	15	2	2
112	KLF16_C2H2_1	Taipale_Cell_2013	GCCACGCCCCC	+	11	3	5
112	SP8_C2H2_1	Taipale_Cell_2013	GCCACGCCCACT	+	12	3	4
112	SP3_C2H2_1	Taipale_Cell_2013	GCCACGCCCCC	+	11	3	5
112	SP1_C2H2_1	Taipale_Cell_2013	ACCCCGCCCCC	+	11	3	5
113	KLF15_HUMAN.H11MO.0.A	HOCOMOCO_v11	GGGGAGGAGCAGGGGGGGG	+	19	6	5
113	KLF15_MOUSE.H11MO.0.A	HOCOMOCO_v11	GGGGAGGAGCAGGGGGGGG	+	19	6	5
113	MAZ_HUMAN.H11MO.0.A	HOCOMOCO_v11	GGGGGAGGGGGGGGGGGGGGGG	+	22	5	3
113	MAZ_MOUSE.H11MO.0.A	HOCOMOCO_v11	GGGGGAGGGGGGGGGGGGGGGG	+	22	5	3
113	ZN467_HUMAN.H11MO.0.C	HOCOMOCO_v11	GGGGAGGGGAGGGGGGGGGGGG	+	22	6	2
113	ZN263_HUMAN.H11MO.0.A	HOCOMOCO_v11	GGGAGGAGGGAGAGGAGGAG	+	20	7	3
113	ZN770_HUMAN.H11MO.0.C	HOCOMOCO_v11	GGGAGGCTGAGGCGGGAGGATC	+	22	4	4
113	ZN341_HUMAN.H11MO.0.C	HOCOMOCO_v11	GGGGGGGGGGGGAGGGAAGAGC	+	22	6	2
113	TAF1_HUMAN.H11MO.0.A	HOCOMOCO_v11	AAGATGGCGGCGGCGG	+	16	6	8
113	ZSC22_HUMAN.H11MO.0.C	HOCOMOCO_v11	GGTCTGAGGGAGGAGG	+	16	0	14
113	THAP1_HUMAN.H11MO.0.C	HOCOMOCO_v11	GCCCGCAGCCAAGATGGCGGCG	-	22	8	0
113	TAF1_MOUSE.H11MO.0.A	HOCOMOCO_v11	CAAGATGGCGGCGG	+	14	2	14
113	ZNF263_MA0528.1	Jaspar2018	GGAGGAGGAGGGGGAGGAGGA	+	21	5	4
114	MZF1_HUMAN.H11MO.0.B	HOCOMOCO_v11	GGAGGGGATTGGG	+	13	4	4
114	ZN816_HUMAN.H11MO.0.C	HOCOMOCO_v11	AAAAAAGGGGGACATGCAGGG	+	21	0	0
115	Z324A_HUMAN.H11MO.0.C	HOCOMOCO_v11	TATCAAACCATCCTTTGCTGCCA	+	23	0	0
116	PRDM5_MOUSE.H11MO.0.A	HOCOMOCO_v11	CCTGGAGAGCAGGGT	+	15	0	0
117	EWSR1-FLI1_MA0149.1	Jaspar2018	GGAAGGAAGGAAGGAAGG	+	18	0	0
118	ZN436_HUMAN.H11MO.0.C	HOCOMOCO_v11	TCAGGGAAGGCTTCCTGGAGGAGG	+	24	0	0
119	ZN528_HUMAN.H11MO.0.C	HOCOMOCO_v11	CCCAGGGAAGCCATTTCTGA	+	20	0	0
120	LEF1_HUMAN.H11MO.0.A	HOCOMOCO_v11	TCCTTTGATTTGCT	+	14	3	1
120	LEF1_MOUSE.H11MO.0.B	HOCOMOCO_v11	TCCTTTGATTTGCT	+	14	3	1
120	TCF7_MOUSE.H11MO.0.A	HOCOMOCO_v11	GTTTCCTTTGATCTTT	-	16	0	2
120	ZN350_HUMAN.H11MO.0.C	HOCOMOCO_v11	CAGTCCTTTTATGACCTA	+	18	0	0
121	Z354A_HUMAN.H11MO.0.C	HOCOMOCO_v11	ATTTAGTCCATTTACATTTAATGT	+	24	5	0
121	ZN394_HUMAN.H11MO.0.C	HOCOMOCO_v11	ATTCCATTCTATTCCATTCT	-	20	5	4
121	ZFP82_HUMAN.H11MO.0.C	HOCOMOCO_v11	TTCCATTTCACTAATTCTCTCTTC	+	24	0	5
121	ZN214_HUMAN.H11MO.0.C	HOCOMOCO_v11	TCCTTTTTGAGGCCTTTGATGA	+	22	7	0
121	ZN264_HUMAN.H11MO.0.C	HOCOMOCO_v11	AATGGGATTAGTGCCCTTATAAGA	-	24	4	1
122	FEZF1_HUMAN.H11MO.0.C	HOCOMOCO_v11	GCTGCTCTTTTT	+	12	0	0
123	ZN274_HUMAN.H11MO.0.A	HOCOMOCO_v11	CATACTGGAGAGAAACCCTA	+	20	0	0
124	ZNF41_HUMAN.H11MO.0.C	HOCOMOCO_v11	CACAAGGGAGTAAGGCACCATGAG	+	24	0	0
125	SMCA5_HUMAN.H11MO.0.C	HOCOMOCO_v11	GAATGGAATGGAATC	+	15	6	3
125	SMCA5_MOUSE.H11MO.0.C	HOCOMOCO_v11	TGGAATGGAATGGAA	+	15	4	5
125	ZN582_HUMAN.H11MO.0.C	HOCOMOCO_v11	CGAATGGAATCGAATGCAATCAAC	+	24	0	0
125	ZN502_HUMAN.H11MO.0.C	HOCOMOCO_v11	GAATGGAATCGAATGGAATC	+	20	1	3
126	ZN418_HUMAN.H11MO.0.C	HOCOMOCO_v11	TGCTTTTAGCCTCTTCC	+	17	0	0
127	ZNF85_HUMAN.H11MO.0.C	HOCOMOCO_v11	ATAGAAAACTGAAGTAATCT	+	20	0	0
128	NFIA_HUMAN.H11MO.0.C	HOCOMOCO_v11	TTGGCACGGTGCCAA	+	15	1	1
128	NFIA_MOUSE.H11MO.0.C	HOCOMOCO_v11	TTGGCACGGTGCCAA	+	15	1	1
128	NFIC_HUMAN.H11MO.0.A	HOCOMOCO_v11	CTTGGCAGGGAGCCAAG	-	17	0	0
129	SMAD3_HUMAN.H11MO.0.B	HOCOMOCO_v11	CTCTGTCACCTG	+	12	0	2
129	SMAD3_MOUSE.H11MO.0.B	HOCOMOCO_v11	CTCTGTCACCTG	+	12	0	2
129	TBX20_MOUSE.H11MO.0.C	HOCOMOCO_v11	ACCTGTCAGCACCT	-	14	0	0
130	OSR2_HUMAN.H11MO.0.C	HOCOMOCO_v11	GCTGCTGCTTCTGCTG	+	16	0	0
131	PRDM9_MOUSE.H11MO.0.C	HOCOMOCO_v11	AAGATGGCAGCAGCATCTG	+	19	0	0
132	THAP1_MA0597.1	Jaspar2018	CTGCCCGCA	+	9	0	0
133	ZSC31_HUMAN.H11MO.0.C	HOCOMOCO_v11	GGCAGCAGGGCAGTTATG	+	18	0	0
134	ZN549_HUMAN.H11MO.0.C	HOCOMOCO_v11	ATTCATGAATTGGGCAGCAC	+	20	0	0
135	ZN134_HUMAN.H11MO.0.C	HOCOMOCO_v11	GCCTCACCTAATCAGTTGAAGG	+	22	0	0
136	ZN708_HUMAN.H11MO.0.C	HOCOMOCO_v11	GCCTAATAAGCAGGTACAGC	+	20	0	0
137	ZN768_HUMAN.H11MO.0.C	HOCOMOCO_v11	GAGGCTCAGAGAGGTTAAGT	+	20	0	0
138	BATF3_HUMAN.H11MO.0.B	HOCOMOCO_v11	CAGTTTCATTATGACTC	+	17	0	2
138	BATF3_MOUSE.H11MO.0.A	HOCOMOCO_v11	CAGTTTCATTATGACTC	+	17	0	2
138	BATF_HUMAN.H11MO.0.A	HOCOMOCO_v11	ACTTTCGATATGACTCAT	+	18	1	0
138	BATF_MOUSE.H11MO.0.A	HOCOMOCO_v11	AGTTTCGAAATGACTCAG	+	18	1	0
139	AIRE_HUMAN.H11MO.0.C	HOCOMOCO_v11	ATTGGTTTTATTGGTTAA	+	18	0	0
139	AIRE_MOUSE.H11MO.0.C	HOCOMOCO_v11	ATTGGTTTTATTGGTTAA	+	18	0	0
140	ZN563_HUMAN.H11MO.0.C	HOCOMOCO_v11	GGGATCCTCACTGGCAGCTGC	+	21	0	0
141	ZN667_HUMAN.H11MO.0.C	HOCOMOCO_v11	GTGGCCTTAAAAGCTCAGC	+	19	0	0
142	ZN554_HUMAN.H11MO.0.C	HOCOMOCO_v11	GCTGAGCCATGTGGGGTGCT	+	20	0	0
143	ZN140_HUMAN.H11MO.0.C	HOCOMOCO_v11	TATGACCCAGCAATTCCGCTCCTA	+	24	0	0
144	ZFX_HUMAN.H11MO.0.A	HOCOMOCO_v11	CCAGGCCCCG	+	10	7	5
144	ZFX_MOUSE.H11MO.0.B	HOCOMOCO_v11	GGGGGCCCCAGGCCTCGGC	-	19	0	3
144	Zfx_MA0146.2	Jaspar2018	CAGGCCTCGGCCCC	-	14	8	0
145	TYY1_HUMAN.H11MO.0.A	HOCOMOCO_v11	CAAGATGGCGGC	+	12	0	4
145	TYY1_MOUSE.H11MO.0.A	HOCOMOCO_v11	CAAGATGGCGGC	+	12	0	4
145	ZFP42_HUMAN.H11MO.0.A	HOCOMOCO_v11	AAAATGGCTGCC	-	12	1	3
145	ZFP42_MOUSE.H11MO.0.A	HOCOMOCO_v11	AAAATGGCTGCC	-	12	1	3
145	YY1_MA0095.2	Jaspar2018	CAAGATGGCGGC	+	12	0	4
145	YY2_MA0748.1	Jaspar2018	TAATGGCGGAC	-	11	2	3
145	YY2_C2H2_2	Taipale_Cell_2013	AAAATGGCGGT	-	11	1	4
145	YY1_C2H2_1	Taipale_Cell_2013	ATAATGGCGGC	-	11	1	4
145	YY2_C2H2_1	Taipale_Cell_2013	TAATGGCGGAC	-	11	2	3
145	YY2_C2H2_3	Taipale_Cell_2013	ATGGCGGCATGG	-	12	4	0
146	ZBTB6_HUMAN.H11MO.0.C	HOCOMOCO_v11	GGTGCTGGAGCCG	+	13	0	0
147	SMAD4_HUMAN.H11MO.0.B	HOCOMOCO_v11	CTGTCTGGCACCT	+	13	0	0
147	SMAD2_HUMAN.H11MO.0.A	HOCOMOCO_v11	TGTCTGTCACCT	+	12	1	0
147	SMAD4_MOUSE.H11MO.0.A	HOCOMOCO_v11	CTGTCTGGCACC	+	12	0	1
147	SMAD2+SMAD3+SMAD4_MA0513.1	Jaspar2018	CTGTCTGTCACCT	+	13	0	0
148	HAND1_MOUSE.H11MO.0.C	HOCOMOCO_v11	GGGTCTGGTTTTTGTCA	+	17	0	0
148	Hand1+Tcf3_MA0092.1	Jaspar2018	GGTCTGGCAT	+	10	1	6
149	PRD14_HUMAN.H11MO.0.A	HOCOMOCO_v11	AGGTTAGAGACCTA	+	14	1	1
149	PRD14_MOUSE.H11MO.0.A	HOCOMOCO_v11	AGGGTTAGAGACCTTG	+	16	0	0
150	Spz1_MA0111.1	Jaspar2018	AGGGTAACAGC	+	11	0	0
151	REST_HUMAN.H11MO.0.A	HOCOMOCO_v11	TTCAGCACCATGGACAGCGCCC	+	22	0	0
151	REST_MOUSE.H11MO.0.A	HOCOMOCO_v11	TTCAGCACCATGGACAGCGCCC	+	22	0	0
151	REST_MA0138.2	Jaspar2018	TTCAGCACCATGGACAGCGCC	+	21	0	1
152	ZN322_HUMAN.H11MO.0.B	HOCOMOCO_v11	GAGCCTGGTACAGAGCCTGG	+	20	0	0
152	ZN322_MOUSE.H11MO.0.B	HOCOMOCO_v11	GAGCCTGGTACAGAGCCTGG	+	20	0	0
153	SMAD2_MOUSE.H11MO.0.A	HOCOMOCO_v11	TCTGTCTGG	+	9	13	0
153	ZN335_HUMAN.H11MO.0.A	HOCOMOCO_v11	GGCTGTCCTCGGCGCTGCCTGA	+	22	0	0
153	ZN335_MOUSE.H11MO.0.A	HOCOMOCO_v11	GGCTGTCCTCGGCGCTGCCTGA	+	22	0	0
154	ZN382_HUMAN.H11MO.0.C	HOCOMOCO_v11	GTAGGGTCTGTAGTGATGTCTC	+	22	0	0
155	KAISO_HUMAN.H11MO.0.A	HOCOMOCO_v11	CAAATCTCGCGAGAA	+	15	0	0
155	KAISO_MOUSE.H11MO.0.B	HOCOMOCO_v11	CAAATCTCGCGAGAA	+	15	0	0
155	ZBTB33_MA0527.1	Jaspar2018	CAGATCTCGCGAGAG	-	15	0	0
156	E2F1_HUMAN.H11MO.0.A	HOCOMOCO_v11	GGGGGGCGGGAAAG	+	14	0	1
156	TFDP1_HUMAN.H11MO.0.C	HOCOMOCO_v11	GGGGGGCGGGAAAA	+	14	0	1
156	E2F4_HUMAN.H11MO.0.A	HOCOMOCO_v11	GGGGGCGGGAAAT	+	13	1	1
156	E2F6_MOUSE.H11MO.0.A	HOCOMOCO_v11	TGGGCGGGAAGG	+	12	2	1
156	E2F1_MOUSE.H11MO.0.A	HOCOMOCO_v11	GAGGGCGGGAAA	+	12	1	2
156	E2F4_MOUSE.H11MO.0.A	HOCOMOCO_v11	AGGGGGCGGGAAAT	+	14	0	1
156	E2F6_HUMAN.H11MO.0.A	HOCOMOCO_v11	GGGGCGGGAAGGG	+	13	2	0
156	E2F3_MOUSE.H11MO.0.A	HOCOMOCO_v11	GGGCGGGAGG	+	10	3	2
156	E2F3_HUMAN.H11MO.0.A	HOCOMOCO_v11	AGGGCGGGAAA	+	11	2	2
156	E2F7_HUMAN.H11MO.0.B	HOCOMOCO_v11	GGGGCGGGAAAGG	+	13	2	0
156	E2F7_MOUSE.H11MO.0.C	HOCOMOCO_v11	GGGGCGGGAAAGG	+	13	2	0
156	TFDP1_MA1122.1	Jaspar2018	GGGCGGGAAGG	+	11	3	1
156	E2F4_MA0470.1	Jaspar2018	GGGCGGGAAGG	+	11	3	1
156	E2F6_MA0471.1	Jaspar2018	GGGCGGGAAGG	+	11	3	1
157	E2F7_MA0758.1	Jaspar2018	TTTTCCCGCCAAAA	+	14	0	0
157	E2F8_MA0865.1	Jaspar2018	TTTCCCGCCAAA	+	12	1	1
157	E2F7_E2F_1	Taipale_Cell_2013	TTTTCCCGCCAAAA	+	14	0	0
157	E2F8_E2F_1	Taipale_Cell_2013	TTTCCCGCCAAA	+	12	1	1
158	E2F2_HUMAN.H11MO.0.B	HOCOMOCO_v11	GGCGCGAAAC	+	10	0	0
158	E2F2_MOUSE.H11MO.0.B	HOCOMOCO_v11	GGCGCGAAAC	+	10	0	0
158	E2F5_HUMAN.H11MO.0.B	HOCOMOCO_v11	CGCGCCAAAC	+	10	0	0
158	E2F5_MOUSE.H11MO.0.B	HOCOMOCO_v11	CGCGCCAAAC	+	10	0	0
159	REL_HUMAN.H11MO.0.B	HOCOMOCO_v11	TGAAGGGAAATTCCA	+	15	0	0
159	REL_MOUSE.H11MO.0.A	HOCOMOCO_v11	TGAAGGGAAATTCCA	+	15	0	0
160	NFKB1_HUMAN.H11MO.1.B	HOCOMOCO_v11	GGGAAATTCCC	+	11	1	2
160	NFKB1_MOUSE.H11MO.0.A	HOCOMOCO_v11	GGGAAATTCCC	+	11	1	2
160	TF65_MOUSE.H11MO.0.A	HOCOMOCO_v11	GGGAAATTCCC	-	11	1	2
160	NFKB2_HUMAN.H11MO.0.B	HOCOMOCO_v11	GGGAAAGCCCC	+	11	1	2
160	NFKB2_MOUSE.H11MO.0.C	HOCOMOCO_v11	GGGAAAGCCCC	+	11	1	2
160	TF65_HUMAN.H11MO.0.A	HOCOMOCO_v11	CTGGAAATTCCCTG	-	14	0	0
160	RELB_HUMAN.H11MO.0.C	HOCOMOCO_v11	GGGAAATCCCCC	-	12	1	1
160	RELB_MOUSE.H11MO.0.C	HOCOMOCO_v11	GGGAAATCCCCC	-	12	1	1
160	RELA_MA0107.1	Jaspar2018	GGAAATTCCC	-	10	2	2
160	REL_MA0101.1	Jaspar2018	GGAAATCCCC	-	10	2	2
161	NFKB1_MA0105.4	Jaspar2018	AGGGGAATCCCCT	+	13	0	0
161	NFKB2_MA0778.1	Jaspar2018	AGGGGAATCCCCT	-	13	0	0
161	NFKB1_NFAT_1	Taipale_Cell_2013	AGGGGAATCCCCT	+	13	0	0
161	NFKB2_NFAT_1	Taipale_Cell_2013	AGGGGAATCCCCT	-	13	0	0
162	MZF1_MA0056.1	Jaspar2018	TGGGGA	+	6	1	4
162	RELB_MA1117.1	Jaspar2018	CCGGGGAATTC	-	11	0	0
163	ZNF282_MA1154.1	Jaspar2018	CTTTCCCACAACACGAC	+	17	0	0
163	ZNF282_C2H2_1	Taipale_Cell_2013	CTTTCCCACAACACGAC	+	17	0	0
164	FOXO1_forkhead_3	Taipale_Cell_2013	TTTCCCCACACG	+	12	0	2
164	FOXO4_forkhead_3	Taipale_Cell_2013	TTTCCCCACACG	+	12	0	2
164	FOXO6_forkhead_3	Taipale_Cell_2013	TTTCCCCACACGAC	+	14	0	0
164	FOXO3_forkhead_3	Taipale_Cell_2013	TTTCCCCACAC	+	11	0	3
165	SUH_MOUSE.H11MO.0.A	HOCOMOCO_v11	GCGTGGGAAAA	+	11	1	2
165	SUH_HUMAN.H11MO.0.A	HOCOMOCO_v11	GGCGTGGGAAA	+	11	0	3
165	RBPJ_MA1116.1	Jaspar2018	CCTGGGAAAG	+	10	2	2
165	ZNF75A_C2H2_1	Taipale_Cell_2013	TGTGGGAAAAGC	-	12	2	0
166	TEAD1_HUMAN.H11MO.0.A	HOCOMOCO_v11	ACATTCCAGCCA	+	12	2	5
166	TEAD4_HUMAN.H11MO.0.A	HOCOMOCO_v11	ACATTCCTGGCAT	+	13	2	4
166	TEAD4_MOUSE.H11MO.0.A	HOCOMOCO_v11	ACATTCCTGGCATTC	+	15	2	2
166	TEAD1_MOUSE.H11MO.0.A	HOCOMOCO_v11	ACATTCCAGGG	+	11	2	6
166	TEAD2_MOUSE.H11MO.0.C	HOCOMOCO_v11	CCACATTCCAGG	+	12	0	7
166	TEAD2_MA1121.1	Jaspar2018	TCACATTCCAGCC	+	13	0	6
166	TEAD4_MA0809.1	Jaspar2018	CACATTCCAT	+	10	1	8
166	TEAD3_MA0808.1	Jaspar2018	ACATTCCA	+	8	2	9
166	TEAD1_MA0090.2	Jaspar2018	CACATTCCAT	+	10	1	8
166	TEAD4_TEA_1	Taipale_Cell_2013	CACATTCCAT	+	10	1	8
166	TEAD3_TEA_1	Taipale_Cell_2013	ACATTCCTCGCATTCCA	+	17	2	0
166	TEAD3_TEA_2	Taipale_Cell_2013	ACATTCCA	+	8	2	9
166	TEAD1_TEA_1	Taipale_Cell_2013	CACATTCCAT	+	10	1	8
166	TEAD1_TEA_2	Taipale_Cell_2013	ACATTCCTGACATTCCA	+	17	2	0
167	STAT6_HUMAN.H11MO.0.B	HOCOMOCO_v11	TTCTCAGGAAA	+	11	3	2
167	STAT6_MOUSE.H11MO.0.A	HOCOMOCO_v11	CAGTTCTCAGGAAA	-	14	0	2
167	Stat6_MA0520.1	Jaspar2018	ATTTCTCAGGAAATG	-	15	1	0
168	NFATC1_NFAT_3	Taipale_Cell_2013	TTTTCCATGGAAAA	+	14	0	0
169	BCL6B_MA0731.1	Jaspar2018	TGCTTTCTAGGAATTCA	+	17	0	0
169	BCL6B_C2H2_1	Taipale_Cell_2013	TGCTTTCTAGGAATTCA	+	17	0	0
170	BCL6_HUMAN.H11MO.0.A	HOCOMOCO_v11	TGCTTTCTAGGAA	+	13	0	1
170	BCL6_MOUSE.H11MO.0.A	HOCOMOCO_v11	TGCTTTCCAGGAA	+	13	0	1
170	Bcl6_MA0463.1	Jaspar2018	TGCTTTCTAGGAAA	-	14	0	0
171	STA5A_HUMAN.H11MO.0.A	HOCOMOCO_v11	TTCTAGGAAA	+	10	5	4
171	STAT4_HUMAN.H11MO.0.A	HOCOMOCO_v11	CTTCCAGGAAA	-	11	4	4
171	STAT4_MOUSE.H11MO.0.A	HOCOMOCO_v11	TTCCGGGAAA	-	10	5	4
171	STA5A_MOUSE.H11MO.0.A	HOCOMOCO_v11	TTCCAAGAAA	+	10	5	4
171	STAT1_HUMAN.H11MO.0.A	HOCOMOCO_v11	GTGATTTCCAGGAAAGGGG	-	19	0	0
171	STA5B_HUMAN.H11MO.0.A	HOCOMOCO_v11	ATTTCTAAGAAA	-	12	3	4
171	STA5B_MOUSE.H11MO.0.A	HOCOMOCO_v11	ATTTCTAAGAAA	-	12	3	4
171	STAT3_MOUSE.H11MO.0.A	HOCOMOCO_v11	TTCCGGGAAGTG	-	12	5	2
171	STAT3_HUMAN.H11MO.0.A	HOCOMOCO_v11	TTCCGGGAAATG	-	12	5	2
171	STAT1_MA0137.3	Jaspar2018	TTTCCAGGAAA	+	11	4	4
171	Stat4_MA0518.1	Jaspar2018	TTTCCAGGAAATGG	+	14	4	1
171	Stat5a+Stat5b_MA0519.1	Jaspar2018	TTCTTGGAAAT	-	11	5	3
171	STAT3_MA0144.2	Jaspar2018	CTTCTGGGAAA	+	11	4	4
172	ZNF143_MA0088.2	Jaspar2018	TACCCACAATGCATTG	+	16	0	0
172	ZNF143_C2H2_1	Taipale_Cell_2013	TACCCACAATGCATTG	+	16	0	0
173	IKZF1_HUMAN.H11MO.0.C	HOCOMOCO_v11	TTGGGAGA	+	8	8	8
173	IKZF1_MOUSE.H11MO.0.C	HOCOMOCO_v11	TTGGGAGA	+	8	8	8
173	ZNF76_HUMAN.H11MO.0.C	HOCOMOCO_v11	GGGGCATTCTGGGAATTGTAGT	+	22	0	2
173	ZN143_HUMAN.H11MO.0.A	HOCOMOCO_v11	GGCATTCTGGGAATTGTAGTTC	+	22	2	0
173	ZN143_MOUSE.H11MO.0.A	HOCOMOCO_v11	GGCATGCTGGGAATTGTAGTCC	+	22	2	0
173	THA11_HUMAN.H11MO.0.B	HOCOMOCO_v11	GGCATGCTGGGAGTTGTAGTTC	+	22	2	0
173	THA11_MOUSE.H11MO.0.B	HOCOMOCO_v11	GGCATGCTGGGAGTTGTAGTTC	+	22	2	0
174	COE1_HUMAN.H11MO.0.A	HOCOMOCO_v11	AAGTCCCCAGGGACC	+	15	0	0
174	COE1_MOUSE.H11MO.0.A	HOCOMOCO_v11	GTCCCCAGGGACT	-	13	2	0
174	EBF1_MA0154.3	Jaspar2018	ATTCCCAAGGGAAT	+	14	1	0
174	EBF1_EBF_1	Taipale_Cell_2013	ATTCCCAAGGGAAT	+	14	1	0
175	ZBT48_HUMAN.H11MO.0.C	HOCOMOCO_v11	TTAGGGACCGTG	+	12	0	0
176	PRD16_MOUSE.H11MO.0.B	HOCOMOCO_v11	CCCCAGGGGA	+	10	0	0
177	Znf423_MA0116.1	Jaspar2018	GGCACCCAGGGGTGC	+	15	0	0
178	RUNX2_RUNX_2	Taipale_Cell_2013	TAACCGCAAAAACCGCAA	+	18	0	0
178	RUNX3_RUNX_3	Taipale_Cell_2013	TAACCGCAAAAACCGCAA	+	18	0	0
179	PEBB_HUMAN.H11MO.0.C	HOCOMOCO_v11	TCTGTGGTTTG	+	11	6	1
179	PEBB_MOUSE.H11MO.0.C	HOCOMOCO_v11	TCTGTGGTTTG	+	11	6	1
179	RUNX1_MOUSE.H11MO.0.A	HOCOMOCO_v11	GTCTGTGGTTTG	+	12	5	1
179	RUNX3_MOUSE.H11MO.0.A	HOCOMOCO_v11	GGCTGTGGTTTG	+	12	5	1
179	RUNX1_HUMAN.H11MO.0.A	HOCOMOCO_v11	TCTGTGGTTTC	+	11	6	1
179	RUNX2_MOUSE.H11MO.0.A	HOCOMOCO_v11	GTCTGTGGTTTG	+	12	5	1
179	RUNX3_HUMAN.H11MO.0.A	HOCOMOCO_v11	TTTGTGGTTT	+	10	6	2
179	RUNX2_HUMAN.H11MO.0.A	HOCOMOCO_v11	TGTCTGTGGTTTTT	+	14	4	0
179	RUNX3_MA0684.1	Jaspar2018	TTTGCGGTTT	-	10	6	2
179	RUNX1_MA0002.2	Jaspar2018	GTCTGTGGTTT	+	11	5	2
179	RUNX2_MA0511.2	Jaspar2018	TTGCGGTTT	-	9	7	2
179	RUNX3_RUNX_4	Taipale_Cell_2013	TTTGCGGTTT	-	10	6	2
179	RUNX3_RUNX_2	Taipale_Cell_2013	TTTGCGGTTT	-	10	6	2
179	RUNX3_RUNX_1	Taipale_Cell_2013	TTGCGGTTTGCGGTTA	-	16	0	2
179	RUNX2_RUNX_1	Taipale_Cell_2013	TTGCGGTTTGCGGTTA	-	16	0	2
179	RUNX2_RUNX_3	Taipale_Cell_2013	TTGCGGTTT	-	9	7	2
180	SIX1_HUMAN.H11MO.0.A	HOCOMOCO_v11	TGAAACCTGATACC	+	14	3	0
180	SIX2_MOUSE.H11MO.0.A	HOCOMOCO_v11	TGAAACCTGATACC	+	14	3	0
180	SIX2_HUMAN.H11MO.0.A	HOCOMOCO_v11	TGAAACCTGAGAC	+	13	3	1
180	SIX4_MOUSE.H11MO.0.C	HOCOMOCO_v11	TGAAACCTGAGACC	+	14	3	0
180	SIX2_MA1119.1	Jaspar2018	AACTGAAACCTGATAC	+	16	0	1
180	SIX1_MA1118.1	Jaspar2018	GTAACCTGATA	+	11	4	2
181	GFI1B_HUMAN.H11MO.0.A	HOCOMOCO_v11	GCTGTGATTT	+	10	1	1
181	GFI1B_MOUSE.H11MO.0.A	HOCOMOCO_v11	GCTGTGATTT	+	10	1	1
181	GFI1_HUMAN.H11MO.0.C	HOCOMOCO_v11	GCTGTGATTT	+	10	1	1
181	GFI1_MOUSE.H11MO.0.C	HOCOMOCO_v11	GCTGTGATTT	+	10	1	1
181	Gfi1b_MA0483.1	Jaspar2018	TGCTGTGATTT	-	11	0	1
181	Gfi1_MA0038.1	Jaspar2018	CAGTGATTTG	-	10	2	0
182	TBP_HUMAN.H11MO.0.A	HOCOMOCO_v11	CTATAAAAGG	+	10	0	5
182	TBP_MOUSE.H11MO.0.A	HOCOMOCO_v11	CTATAAAAGG	+	10	0	5
182	TBP_MA0108.2	Jaspar2018	GTATAAAAGGCGGGG	+	15	0	0
183	MEF2A_HUMAN.H11MO.0.A	HOCOMOCO_v11	TTCTATTTTTAGC	+	13	2	2
183	MEF2C_HUMAN.H11MO.0.A	HOCOMOCO_v11	TGCTATTTTTAGC	+	13	2	2
183	MEF2A_MOUSE.H11MO.0.A	HOCOMOCO_v11	TTCTATTTTTAGCA	+	14	2	1
183	MEF2C_MOUSE.H11MO.0.A	HOCOMOCO_v11	GTTCTATTTTTAGCT	+	15	1	1
183	MEF2D_MOUSE.H11MO.0.A	HOCOMOCO_v11	TGCTATTTTTAGCT	+	14	2	1
183	MEF2D_HUMAN.H11MO.0.A	HOCOMOCO_v11	TGCTATTTTTAG	+	12	2	3
183	MEF2B_HUMAN.H11MO.0.A	HOCOMOCO_v11	GTTGCTATTTTTGG	+	14	0	3
183	MEF2C_MA0497.1	Jaspar2018	TTCTATTTTTAGCAT	-	15	2	0
183	MEF2A_MA0052.3	Jaspar2018	TCTATTTTTAGA	-	12	3	2
183	MEF2A_MADS_1	Jaspar2018	TCTATTTTTAGA	-	12	3	2
183	MEF2D_MA0773.1	Jaspar2018	TCTATTTATAGT	-	12	3	2
183	MEF2D_MADS_1	Jaspar2018	TCTATTTATAGT	-	12	3	2
183	MEF2B_MA0660.1	Jaspar2018	GCTATTTATAGC	-	12	3	2
183	MEF2B_MADS_1	Jaspar2018	GCTATTTATAGC	-	12	3	2
184	SRF_HUMAN.H11MO.0.A	HOCOMOCO_v11	TTGCCTTATATGGGCATG	+	18	0	0
184	SRF_MOUSE.H11MO.0.A	HOCOMOCO_v11	TTTCCTTATTTGGCCAT	+	17	0	1
184	SRF_MADS_1	Jaspar2018	GCCATATATGGT	-	12	2	4
184	SRF_MA0083.3	Jaspar2018	TGACCATATATGGTCA	-	16	0	2
184	SRF_MADS_2	Jaspar2018	TGACCATATATGGTCA	-	16	0	2
185	HLTF_MA0109.1	Jaspar2018	AACCTTATAT	+	10	0	0
186	E2F1_MA0024.3	Jaspar2018	TTTGGCGCCAAA	+	12	3	3
186	E2F2_MA0864.1	Jaspar2018	AAAATGGCGCCATTTT	+	16	1	1
186	E2F3_MA0469.2	Jaspar2018	AAAAATGGCGCCATTTTT	+	18	0	0
186	E2F1_E2F_1	Taipale_Cell_2013	ATTGGCGCCAAA	+	12	3	3
186	E2F1_E2F_2	Taipale_Cell_2013	TTTGGCGCCAAA	+	12	3	3
186	E2F1_E2F_3	Taipale_Cell_2013	TTTTGGCGCCAAAA	+	14	2	2
186	E2F3_E2F_1	Taipale_Cell_2013	AAAAATGGCGCCAAAATG	+	18	0	0
186	E2F1_E2F_4	Taipale_Cell_2013	AAATGGCGCCATTT	-	14	2	2
186	E2F2_E2F_2	Taipale_Cell_2013	AATTTTGGCGCCAAAATG	+	18	0	0
186	E2F3_E2F_3	Taipale_Cell_2013	AATTTTGGCGCCAAAACT	+	18	0	0
186	E2F2_E2F_3	Taipale_Cell_2013	AAAATGGCGCCATTTT	+	16	1	1
186	E2F2_E2F_1	Taipale_Cell_2013	AAAAATGGCGCCAAAATG	+	18	0	0
186	E2F3_E2F_2	Taipale_Cell_2013	AAAAATGGCGCCATTTTT	+	18	0	0
186	E2F4_E2F_1	Taipale_Cell_2013	AATGGCGCCAAA	+	12	3	3
186	E2F4_E2F_2	Taipale_Cell_2013	TTTGGCGCCAAA	+	12	3	3
187	HIC2_MA0738.1	Jaspar2018	ATGCCCACC	+	9	0	9
187	Hic1_MA0739.1	Jaspar2018	ATGCCAACC	+	9	0	9
187	HIC2_C2H2_1	Taipale_Cell_2013	ATGCCCACC	+	9	0	9
187	Hic1.mouse_C2H2_2	Taipale_Cell_2013	ATGCCAACC	+	9	0	9
187	Hic1.mouse_C2H2_1	Taipale_Cell_2013	GTGCCAGCCTATGCCAAC	+	18	0	0
188	NFIA_MA0670.1	Jaspar2018	GGTGCCAAGT	+	10	0	1
188	NFIC_MA0161.2	Jaspar2018	TCTGCCAAGTA	-	11	0	0
188	NFIA_NFI_2	Taipale_Cell_2013	GGTGCCAAGT	+	10	0	1
189	NFIB_MOUSE.H11MO.0.C	HOCOMOCO_v11	CCTGGCAGC	+	9	1	7
189	NFIC_MOUSE.H11MO.0.A	HOCOMOCO_v11	TCTTGGCAG	+	9	0	8
189	NFIC+TLX1_MA0119.1	Jaspar2018	TTGGCATGGTGCCA	-	14	2	1
189	NFIX_MA0671.1	Jaspar2018	CTTGGCACG	-	9	1	7
189	NFIA_NFI_1	Taipale_Cell_2013	TTGGCACGGTGCCAA	+	15	2	0
189	NFIB_NFI_1	Taipale_Cell_2013	TTGGCACAGTGCCAG	+	15	2	0
189	NFIX_NFI_4	Taipale_Cell_2013	TTGGCAATTTGCCAG	-	15	2	0
189	NFIX_NFI_1	Taipale_Cell_2013	TTGGCACCGTGCCAA	-	15	2	0
189	NFIX_NFI_2	Taipale_Cell_2013	CTTGGCACG	-	9	1	7
189	NFIX_NFI_3	Taipale_Cell_2013	ATTGGCACT	-	9	1	7
190	SOX8_MA0868.1	Jaspar2018	AACAATGTGCAGTGTT	+	16	0	0
190	SOX10_HMG_2	Taipale_Cell_2013	AACAATGTTCAGTGTT	+	16	0	0
190	SOX9_HMG_2	Taipale_Cell_2013	AACAATGTGCAGTGTT	+	16	0	0
190	SOX8_HMG_1	Taipale_Cell_2013	AACAATGTGCAGTGTT	+	16	0	0
190	SOX21_HMG_2	Taipale_Cell_2013	AACAATGTGCAGTGTT	+	16	0	0
190	SOX7_HMG_1	Taipale_Cell_2013	AACAATGTTCATTGTT	+	16	0	0
190	SRY_HMG_2	Taipale_Cell_2013	AACAATATTCATTGTT	+	16	0	0
191	SOX9_HMG_3	Taipale_Cell_2013	ATCAATGTGCAGTGAT	+	16	0	0
192	NRF1_HUMAN.H11MO.0.A	HOCOMOCO_v11	CACTGCGCATGCGCAGG	+	17	0	0
192	NRF1_MOUSE.H11MO.0.A	HOCOMOCO_v11	CACTGCGCATGCGCAGG	+	17	0	0
192	NRF1_MA0506.1	Jaspar2018	TGCGCAGGCGC	-	11	3	3
192	NRF1_NRF_1	Taipale_Cell_2013	TGCGCATGCGCA	+	12	3	2
193	ZN384_HUMAN.H11MO.0.C	HOCOMOCO_v11	GGAAAAAATCGG	+	12	0	0
194	ZNF384_MA1125.1	Jaspar2018	TTTAAAAAAAAA	+	12	0	0
195	HOMEZ_HOMEZ_1	Taipale_Cell_2013	AAAACGATTATA	+	12	0	0
196	IRF7_IRF_2	Taipale_Cell_2013	AAAACGAAAATCGATTT	+	17	0	0
197	ZN586_HUMAN.H11MO.0.C	HOCOMOCO_v11	AGGCCTAGGAGGAAAAAATG	+	20	0	0
198	ZNF24_MA1124.1	Jaspar2018	CATTCATTCATTC	+	13	0	0
199	MZF1_MA0057.1	Jaspar2018	GTAGGGGGAA	+	10	0	0
200	CENPB_MA0637.1	Jaspar2018	CCCGCATACAACGAA	+	15	0	0
200	CENPB_CENPB_1	Taipale_Cell_2013	CCCGCATACAACGAA	+	15	0	0
201	GCM1_MA0646.1	Jaspar2018	CATGCGGGTAC	+	11	0	6
201	GCM2_MA0767.1	Jaspar2018	TATGCGGGTA	+	10	0	7
201	GCM1_GCM_1	Taipale_Cell_2013	CATGCGGGTA	+	10	0	7
201	GCM1_GCM_3	Taipale_Cell_2013	CATGCGGGTAC	+	11	0	6
201	GCM2_GCM_1	Taipale_Cell_2013	TATGCGGGTA	+	10	0	7
201	GCM1_GCM_2	Taipale_Cell_2013	ATGCGGGTACCCGCAT	+	16	1	0
202	SOX10_HMG_5	Taipale_Cell_2013	TGAATGTTCAGTCA	+	14	1	1
202	SOX8_HMG_5	Taipale_Cell_2013	TGAATGTGCAGTCA	+	14	1	1
202	SOX9_HMG_4	Taipale_Cell_2013	ATGAATGTGCAGTCAT	+	16	0	0
202	Sox1.mouse_HMG_4	Taipale_Cell_2013	TGAATAGTCATTCA	+	14	1	1
203	FOXG1_forkhead_2	Taipale_Cell_2013	ACGGACACAATG	+	12	0	0
203	FOXK1_forkhead_1	Taipale_Cell_2013	CGGACACAAT	+	10	1	1
203	Foxj3.mouse_forkhead_1	Taipale_Cell_2013	ACGGACACAAT	+	11	0	1
203	Foxk1.mouse_forkhead_1	Taipale_Cell_2013	CGGACACAATC	+	11	1	0
203	Foxg1.mouse_forkhead_2	Taipale_Cell_2013	CCGGACACAATC	+	12	0	0
204	IRX2_homeodomain_1	Taipale_Cell_2013	TTACATGACATG	+	12	0	0
204	IRX5_homeodomain_1	Taipale_Cell_2013	TTACATGACATG	+	12	0	0
204	Irx3.mouse_homeodomain_1	Taipale_Cell_2013	CTACATGACAAA	+	12	0	0
205	Rhox11_MA0629.1	Jaspar2018	AAGACGCTGTAAAGCGA	+	17	0	0
205	Rhox11.mouse_homeodomain_1	Taipale_Cell_2013	CGCTGTTAA	+	9	4	4
206	MTF1_HUMAN.H11MO.0.C	HOCOMOCO_v11	GTTTTGCACACGGCACT	-	17	0	0
206	MTF1_MOUSE.H11MO.0.C	HOCOMOCO_v11	GTTTTGCACACGGCACT	-	17	0	0
206	MTF1_MA0863.1	Jaspar2018	TTTGCACACGGCAC	+	14	2	1
206	MTF1_C2H2_1	Taipale_Cell_2013	TTTGCACACGGCAC	+	14	2	1
207	SMAD3_MA0795.1	Jaspar2018	CGTCTAGACA	+	10	0	0
207	SMAD3_MAD_1	Jaspar2018	CGTCTAGACA	+	10	0	0
207	Smad4_MA1153.1	Jaspar2018	TCTAGACA	-	8	2	0
208	OZF_HUMAN.H11MO.0.C	HOCOMOCO_v11	TTTTCATGGCTGCATAGTATTCCA	+	24	0	0
208	ZN260_HUMAN.H11MO.0.C	HOCOMOCO_v11	TTTTTATGGCTGCATAGTATTCCA	+	24	0	0
209	HSFY2_HSF_1	Taipale_Cell_2013	TTCGAAACGTTCGAA	+	15	0	1
209	HSFY2_HSF_3	Taipale_Cell_2013	TTCGAACCGTTCGAA	+	15	0	1
209	HSFY2_HSF_2	Taipale_Cell_2013	CGTTCGAAA	-	9	7	0
210	HMBOX1_MA0895.1	Jaspar2018	ACTAGTTAAC	+	10	0	0
210	HMBOX1_homeodomain_1	Taipale_Cell_2013	ACTAGTTAAC	+	10	0	0
211	SPDEF_ETS_2	Taipale_Cell_2013	GTGGTCCCGGATTAT	+	15	0	0
211	SPDEF_ETS_5	Taipale_Cell_2013	GTGGTCCCGGATCAT	+	15	0	0
212	SPDEF_ETS_3	Taipale_Cell_2013	GCAGTAAGAAGTATAC	+	16	0	0
212	SPDEF_ETS_6	Taipale_Cell_2013	GCAGAAAGAAGTAACA	+	16	0	0
213	ZNF524_C2H2_1	Taipale_Cell_2013	ACCCTCGAACCC	+	12	0	5
213	ZNF524_C2H2_2	Taipale_Cell_2013	CTCGAACCCGTGCC	+	14	3	0
214	DMRT3_MA0610.1	Jaspar2018	AATGTATCAAT	+	11	0	0
215	Ddit3+Cebpa_MA0019.1	Jaspar2018	AGATGCAATCCC	+	12	0	0
216	Nr2e3_MA0164.1	Jaspar2018	CAAGCTT	+	7	0	0
217	ZBT14_HUMAN.H11MO.0.C	HOCOMOCO_v11	GGAGCGCGC	+	9	0	0
218	ZFP57_MOUSE.H11MO.0.B	HOCOMOCO_v11	CTGCGGCAAA	+	10	0	0
219	ZN250_HUMAN.H11MO.0.C	HOCOMOCO_v11	TACCATGCTGTTTTGATTAC	+	20	0	0
220	ZN490_HUMAN.H11MO.0.C	HOCOMOCO_v11	TGGGTCTCTTGAAGGCAGCATATC	+	24	0	0
221	ZNF354C_MA0130.1	Jaspar2018	ATCCAC	+	6	0	0
222	ZNF784_C2H2_1	Taipale_Cell_2013	GTACCTACCT	+	10	0	0
223	GMEB2_SAND_2	Taipale_Cell_2013	AACGTAACCACGTA	+	14	0	0
224	LIN54_MA0619.1	Jaspar2018	ATTTGAATT	+	9	0	0
225	PRDM4_C2H2_1	Taipale_Cell_2013	TTTCAAGGCCCCC	+	13	0	0
226	ZBTB49_C2H2_1	Taipale_Cell_2013	TTTCGCCTGGCACGTCA	+	17	0	0
227	ZN136_HUMAN.H11MO.0.C	HOCOMOCO_v11	TGCTGGATATAGTATTCTTGGTTG	+	24	0	0
228	ZN431_MOUSE.H11MO.0.C	HOCOMOCO_v11	AGATACCAACCTAAGACAGGCAC	+	23	0	0
229	ZNF306_C2H2_1	Taipale_Cell_2013	TGGTCTAGCCTCGA	+	14	0	0
230	ZNF713_C2H2_1	Taipale_Cell_2013	TAGAAAAATGCCACGAA	+	17	0	0
231	ZNF8_HUMAN.H11MO.0.C	HOCOMOCO_v11	TGTGGTATATCCATACAATGGA	+	22	0	0
232	Zfp652.mouse_C2H2_1	Taipale_Cell_2013	AGAAAGGGTTAAT	+	13	0	0
233	Tp53.mouse_p53l_2	Taipale_Cell_2013	ACATGTCTATGACATGT	+	17	0	0
234	Tp53.mouse_p53l_1	Taipale_Cell_2013	ACATGTCCATGGACATGT	+	18	0	0
235	ZNF232_C2H2_1	Taipale_Cell_2013	ATGTTAAATGTAGATTAAG	+	19	0	0
236	ZNF410_MA0752.1	Jaspar2018	TCCATCCCATAATACTC	+	17	0	0
236	ZNF410_C2H2_1	Taipale_Cell_2013	TCCATCCCATAATACTC	+	17	0	0
237	ZBED1_MA0749.1	Jaspar2018	CTATCGCGACATA	+	13	0	0
237	ZBED1_znf_BED_1	Taipale_Cell_2013	CTATCGCGACATA	+	13	0	0
238	PROX1_MA0794.1	Jaspar2018	CAAGACGCCTTA	+	12	0	0
238	PROX1_PROX_1	Taipale_Cell_2013	CAAGACGCCTTA	+	12	0	0
239	MBD2_HUMAN.H11MO.0.B	HOCOMOCO_v11	GGGGCCGGAGG	+	11	0	0
239	MBD2_MOUSE.H11MO.0.B	HOCOMOCO_v11	GGGGCCGGAGG	+	11	0	0
240	OVOL1_HUMAN.H11MO.0.C	HOCOMOCO_v11	TGTAACTGT	+	9	0	0
240	OVOL1_MOUSE.H11MO.0.C	HOCOMOCO_v11	TGTAACTGT	+	9	0	0
241	EVI1_HUMAN.H11MO.0.B	HOCOMOCO_v11	AAGATAAGATAAGATA	+	16	0	0
241	EVI1_MOUSE.H11MO.0.B	HOCOMOCO_v11	AAGATAAGATAAGATA	+	16	0	0
241	Mecom_MA0029.1	Jaspar2018	AAGATAAGATAATA	+	14	0	2
242	TAL1_MOUSE.H11MO.0.A	HOCOMOCO_v11	TTCTTATCTGTCTCCCCCAG	-	20	2	0
242	GATA2_HUMAN.H11MO.0.A	HOCOMOCO_v11	CCTTATCTCCACCCCCCAG	-	19	3	0
242	TAL1_HUMAN.H11MO.0.A	HOCOMOCO_v11	CCTTATCTGCCCCCCCCAG	-	19	3	0
242	GATA1_HUMAN.H11MO.0.A	HOCOMOCO_v11	TCTTATCTGTCCCCGCCAG	-	19	3	0
242	GATA1_MOUSE.H11MO.0.A	HOCOMOCO_v11	CCCTTATCTGCCCCCCCCA	-	19	2	1
242	GATA4_HUMAN.H11MO.0.A	HOCOMOCO_v11	TCTTATCTGT	-	10	3	9
242	GATA4_MOUSE.H11MO.0.A	HOCOMOCO_v11	TCTTATCTGT	-	10	3	9
242	GATA6_MOUSE.H11MO.0.A	HOCOMOCO_v11	CCTTATCTCC	-	10	3	9
242	GATA2_MOUSE.H11MO.0.A	HOCOMOCO_v11	TTCTTATCTGT	-	11	2	9
242	GATA3_MOUSE.H11MO.0.A	HOCOMOCO_v11	GATTCTTATCTGT	-	13	0	9
242	GATA3_HUMAN.H11MO.0.A	HOCOMOCO_v11	TTCTTATCTTT	-	11	2	9
242	GATA6_HUMAN.H11MO.0.A	HOCOMOCO_v11	TTATCTTATCTGT	-	13	0	9
242	GATA1+TAL1_MA0140.2	Jaspar2018	CTTATCTGTGAGGAGCAG	+	18	4	0
242	GATA2_MA0036.3	Jaspar2018	TTCTTATCTTT	+	11	2	9
242	GATA3_MA0037.3	Jaspar2018	TCTTATCT	-	8	3	11
242	GATA6_MA1104.1	Jaspar2018	TTTCTTATCTTTT	-	13	1	8
242	GATA5_MA0766.1	Jaspar2018	TCTTATCT	-	8	3	11
242	Gata4_MA0482.1	Jaspar2018	TCTTATCTCCC	+	11	3	8
242	Gata1_MA0035.3	Jaspar2018	TTCTTATCTGT	+	11	2	9
242	GATA5_GATA_1	Taipale_Cell_2013	TCTTATCT	-	8	3	11
242	GATA3_GATA_1	Taipale_Cell_2013	TCTTATCT	-	8	3	11
242	GATA4_GATA_1	Taipale_Cell_2013	TCTTATCT	-	8	3	11
242	GATA3_GATA_2	Taipale_Cell_2013	CCTTATCT	-	8	3	11
243	HIC1_HUMAN.H11MO.0.C	HOCOMOCO_v11	GGGTTGCCC	+	9	0	0
243	HIC1_MOUSE.H11MO.0.C	HOCOMOCO_v11	GGGTTGCCC	+	9	0	0
244	ZN121_HUMAN.H11MO.0.C	HOCOMOCO_v11	CTGGGCAACATAGCAAGACC	+	20	0	0
245	RFX2_RFX_2	Taipale_Cell_2013	CGTTGCTAGGCAACG	+	15	0	0
245	RFX3_RFX_2	Taipale_Cell_2013	CGTTGCTAGGCAACC	+	15	0	0
245	Rfx2.mouse_RFX_2	Taipale_Cell_2013	CGTTGCTAGGCAACG	+	15	0	0
245	RFX4_RFX_2	Taipale_Cell_2013	CGTTGCTAGGCAACG	+	15	0	0
246	RFX5_HUMAN.H11MO.0.A	HOCOMOCO_v11	GTCAGCTGTTGCTAGGCAGA	+	20	0	0
246	RFX6_MOUSE.H11MO.0.C	HOCOMOCO_v11	CTGTTGCCAGG	+	11	5	4
247	RFX1_HUMAN.H11MO.0.B	HOCOMOCO_v11	GCCCCGGTTGCCATGGCGACGG	+	22	0	2
247	RFX1_MOUSE.H11MO.0.A	HOCOMOCO_v11	GCCCCGGTTGCCATGGCGACGG	+	22	0	2
247	RFX2_HUMAN.H11MO.0.A	HOCOMOCO_v11	CGGTTGCCATGGCAACGG	+	18	4	2
247	RFX2_MOUSE.H11MO.0.A	HOCOMOCO_v11	GGCGGTTGCCATGGCAACGGGA	+	22	2	0
247	RFX3_MOUSE.H11MO.0.C	HOCOMOCO_v11	CGGTTGCCATGGCAAC	+	16	4	4
247	RFX3_HUMAN.H11MO.0.B	HOCOMOCO_v11	GGTTGCCATGGTAA	+	14	5	5
247	Rfx1_MA0509.1	Jaspar2018	GTTGCCATGGCAAC	-	14	6	4
247	RFX3_MA0798.1	Jaspar2018	CGTTGCCATGGCAACG	+	16	5	3
247	RFX4_MA0799.1	Jaspar2018	CGTTGCCATGGCAACG	-	16	5	3
247	RFX5_MA0510.2	Jaspar2018	CGTTGCCATGGCAACG	+	16	5	3
[truncated: 185 more rows]
